# Supplementary material for: Testing the price and affordability of healthy and current (unhealthy) diets and the potential impacts of policy change in Australia
Source: BMC Public Health. 2016 Apr 12;16:315. doi: 10.1186/s12889-016-2996-y (PMC4828857; doi:10.1186/s12889-016-2996-y)
Supplement: Additional file 1: — Detailed calculation of diet basket contents and price. (XLSX 485 kb) [file 12889_2016_2996_MOESM1_ESM.xlsx]

## Sheet: Contents
CONTENTS FOR DATASET
SECTION 1: HEALTHY (RECOMMENDED) DIET BASKET
	1.1: Calculation of Healthy Diet Basket amounts for individuals and 5 household structures
	1.2: Calculation of fortnightly costs for the Healthy Basket, per household, under the current GST structure
	1.3: Calculation of fortnightly costs for the Healthy Basket, per household, with expansion of the GST base to include 10% GST on basic, healthy food
	1.4: Calculation of fortnightly costs for the Healthy Basket, per household, with increase of the GST to 15%
	1.5: Calculation of fortnightly costs for the Healthy Basket, per household, with increase of the GST to 20%
SECTION 2: CURRENT (UNHEALTHY) DIET BASKET
	2.1: Calculation of Current Unhealthy Diet Basket amounts for individuals and 5 household structures
	2.2: Calculation of fortnightly costs for the Unhealthy Basket, per household, under the current GST structure
	2.3: Calculation of fortnightly costs for the Unhealthy Basket, per household, with expansion of the GST base to include 10% GST on basic, healthy food
	2.4: Calculation of fortnightly costs for the Unhealthy Basket, per household, with increase of the GST to 15%
	2.5: Calculation of fortnightly costs for the Unhealthy Basket, per household, with increase of the GST to 20%

## Sheet: 1.1
1.1: HEALTHY DIET BASKET calculation of amounts for individuals and 5 households structures
Individual amount per fortnight													Household amount per fortnight
Food Item	Serve size	Amount per fortnight (g/mL)							Proportion in sub-groups				Food Item	Serve size (g)	Amount per fortnight (g/mL)
		Adult male 19-50 yrs old	Adult female 19-50 yrs old	Senior male 70+ yrs old	Senior female 70+ yrs	Boy 14 yrs old;	Girl 8 yrs old;	Boy 4 yrs old							Household 1 (n=6: adult male 31-50 yrs old; adult female 31-50 yrs old; older female 70+ yrs old; boy 14yrs old; girl 8 yrs old; boy 4 yrs old)	Household 2 (n=3: single parent with 2 children: adult female 31-50 yrs old; boy 14 yrs old; girl 8 yrs old)	Household 3 (n=1: single unemployed person: adult male 31-50 yrs old)	Household 4 (n=2: older couple with no children: senior adult male 70+ yrs old; senior adult female 70+ yrs old, both pensioners)	Household 5 (n=4: adult male 31-50 yrs old; adult female 31-50 yrs old; boy 14yrs old; girl 8 yrs old)
FRUIT													FRUIT
Serves per fortnight	150g	28	28	28	28	28	21	21					Serves per fortnight	150	154	77	28	56	105
(Fruit juice- see discretionary)	150												(Fruit juice- see discretionary)	150	0	0	0	0	0
Apples	150	1400	1400	1400	1400	1400	1260	1050	0.33				Apples	150	7910	4060	1400	2800	5460
Bananas	150	1400	1400	1400	1400	1400	1260	1050	0.33				Bananas	150	7910	4060	1400	2800	5460
Canned fruit salad in juice	150	0	0	0	0	0	0	0					Canned fruit salad in juice	150	0	0	0	0	0
Oranges	150	1400	1400	1400	1400	1400	1260	1050	0.33				Oranges	150	7910	4060	1400	2800	5460
VEGETABLES AND LEGUMES													VEGETABLES AND LEGUMES
Serves per fortnight	approx 75g	84	70	70	68	74	72	60					Serves per fortnight	approx 75g	428	216	84	138	300
Starchy veg	approx 75g	14	10	10	6	14	8.4	7					Starchy veg	approx 75g	59.4	32.4	14	16	46.4
Green and brassica	approx 75g	14	14	14	14	14	16.8	14					Green and brassica	approx 75g	86.8	44.8	14	28	58.8
Orange veg	approx 75g	14	14	14	14	14	16.8	14					Orange veg	approx 75g	86.8	44.8	14	28	58.8
Legumes	1/2 cup cooked 75g approx	14	4	4	6	4	4.8	4					Legumes	1/2 cup cooked, 75g approx	36.8	12.8	14	10	26.8
Other veg	approx 75g	28	28	28	28	28	25.2	21					Other veg	approx 75g	158.2	81.2	28	56	109.2
Potatoes (starchy)	1/2 medium or 75g	700	500	500	300	700	420	350	0.66				Potatoes (starchy)	1/2 medium or 75g	2970	1620	700	800	2320
Canned sweet corn (starchy)	1/2 cup approx 75g	350	250	250	150	350	210	175	0.33				Canned sweet corn (starchy)	1/2 cup approx 75g	1485	810	350	400	1160
Broccoli (green/brassica)	1/2 cup cooked or 75g	350	350	350	350	350	420	350	0.33				Broccoli (green/brassica)	1/2 cup cooked or 75g	2170	1120	350	700	1470
Cabbage (green/brassica)	1/2 cup cooked or 75g	350	350	350	350	350	420	350	0.33				Cabbage (green/brassica)	1/2 cup cooked or 75g	2170	1120	350	700	1470
Lettuce (green/brassica)	I cup or 75g	350	350	350	350	350	420	350	0.33				Lettuce (green/brassica)	I cup or 75g	2170	1120	350	700	1470
Carrot (orange veg)		525	525	525	525	525	630	525	0.5				Carrot (orange veg)		3255	1680	525	1050	2205
Pumpkin (orange veg)	1/2 cup cooked or 75g	525	525	525	525	525	630	525	0.5				Pumpkin (orange veg)	1/2 cup cooked or 75g	3255	1680	525	1050	2205
Canned 4 bean mix (Legumes)	1/2 cup or 75g (approx)	1050	300	300	450	300	360	300	1				Canned 4 bean mix (Legumes)	1/2 cup or 75g (approx)	2760	960	1050	750	2010
Canned tomatoes (other)	1/2 cup or 75g	420	420	420	420	420	378	315	0.2				Canned tomatoes (other)	1/2 cup or 75g	2373	1218	420	840	1638
Onion (other)	1 small onion or 75g	420	420	420	420	420	378	315	0.2				Onion (other)	1 small onion or 75g	2373	1218	420	840	1638
Tomatoes (other)	1 medium tomato	420	420	420	420	420	378	315	0.2				Tomatoes (other)	1 medium tomato	2373	1218	420	840	1638
Frozen mixed vegetables (other)	1/2 cup cooked or 75 g	420	420	420	420	420	378	315	0.2				Frozen mixed vegetables (other)	1/2 cup cooked or 75 g	2373	1218	420	840	1638
Frozen peas (other)	1/2 cup cooked or 75 g	420	420	420	420	420	378	315	0.2				Frozen peas (other)	1/2 cup cooked or 75 g	2373	1218	420	840	1638
Avocado		0	0	0	0	0	0	0					Avocado		0	0	0	0	0
Canned beetroot		0	0	0	0	0	0	0					Canned beetroot		0	0	0	0	0
Baked beans	1/2 cup cooked or 75g	0	0	0	0	0	0	0					Baked beans	1/2 cup cooked or 75g	0	0	0	0	0
Cauliflower		0	0	0	0	0	0	0					Cauliflower		0	0	0	0	0
Cucumber		0	0	0	0	0	0	0					Cucumber		0	0	0	0	0
Dried lentils		0	0	0	0	0	0	0					Dried lentils		0	0	0	0	0
Sweet potato		0	0	0	0	0	0	0					Sweet potato		0	0	0	0	0
Canned peas		0	0	0	0	0	0	0					Canned peas		0	0	0	0	0
GRAINS (CEREAL FOODS) – Wholegrain and Refined													GRAINS (CEREALS FOODS) – Wholegrain and Refined
Serves per fortnight		84	84	62	42	98	67.2	56					Serves per fortnight		431.2	249.2	84	104	333.2
Wholegrain	40g bread equivalent	56	56	42	30	64	45.6	38					Wholegrain	40g bread equivalent	289.6	165.6	56	72	221.6
Refined	40g bread equivalent	28	28	20	12	34	21.6	18					Refined	40g bread equivalent	141.6	83.6	28	32	111.6
Breakfast wheat biscuit (Wholegrain)	2 wheat biscuits 40g	560	560	420	300	640	456	380	0.25				Breakfast wheat biscuit (WG)	2 wheat biscuits 40g	2896	1656	560	720	2216
Wholemeal bread (Wholegrain)	1 slice 40g	1120	1120	840	600	1280	912	760	0.5				Wholemeal bread (WG)	1 slice 40g	5792	3312	1120	1440	4432
Rolled oats (Wholegrain)	1/2 cup 120g	1680	1680	1260	900	1920	1368	1140	0.25				Rolled oats (WG)	1/2 cup 120g	8688	4968	1680	2160	6648
White bread (refined)	1 slice 40g	224	224	160	96	272	173	144	0.2				White bread (refined)	1 slice 40g	1133	669	224	256	893
Breakfast cereals (refined)	2/3 cup cereal flakes 30g	168	168	120	72	204	130	108	0.2				Breakfast cereals (refined)	2/3 cup cereal flakes 30g	850	502	168	192	670
Pasta (refined)	1/2 cup cooked 75g	420	420	300	180	510	324	270	0.2				Pasta (refined)	1/2 cup cooked 75g	2124	1254	420	480	1674
Rice white (refined)	1/2 cup cooked 75g	420	420	300	180	510	324	270	0.2				Rice white (refined)	1/2 cup cooked 75g	2124	1254	420	480	1674
Dry biscuits (wheat)	3 crispbreads 35g	196	196	140	84	238	151	126	0.2				Dry biscuits (mixed- classify in refined for moment)	3 crispbreads 35g	991	585	196	224	781
Noodles (wheat)		0	0	0	0	0	0	0					Noodles (wheat)		0	0	0	0	0
Wholegrain crackers		0	0	0	0	0	0	0					Wholegrain crackers		0	0	0	0	0
Canned spaghetti (in tomato sauce)		0	0	0	0	0	0	0					Canned spaghetti (Heinz)		0	0	0	0	0
White flour		0	0	0	0	0	0	0					White flour		0	0	0	0	0
Wholemeal flour		0	0	0	0	0	0	0					Wholemeal flour		0	0	0	0	0
LEAN MEATS & POULTRY, FISH, EGGS, NUTS AND SEEDS													LEAN MEATS & POULTRY, FISH, EGGS, NUTS & SEEDS
Serves per fortnight													Serves per fortnight
Red meat	65g cooked	14	14	14	6	14	12	10					Red meat	65g cooked	70	40	14	20	54
Non-red meat and alts	65 g equivalent	14	14	14	14	14	13	11					Non-red meat and alts	65g equivalent	80	41	14	28	55
Nuts/seeds	30g	14	4	8	6	8	0	0					Nuts/Seeds	30g	32	12	14	14	26
Beef mince (red)	65g	303	303	303	130	303	259	216	0.33				Beef mince (red)	65g	1514	865	303	433	1168
Lamb chops (av fat) (red)	65g	303	303	303	130	303	260	217	0.33				Lamb chops (av fat) (red)	65g	1516	866	303	433	1169
Rump steak (av fat) (red)	65g	304	304	304	130	303	260	217	0.33				Rump steak (av fat) (red)	65g	1518	867	304	434	1171
Canned tuna in water	100g edible	467	467	467	467	467	440	367	0.33				Canned tuna in water	100g edible	2675	1374	467	934	1841
Chicken pieces	80g cooked	373	373	373	373	373	352	293	0.33				Chicken pieces	80g cooked	2137	1098	373	746	1471
Eggs - chicken	2 large 120g	560	560	560	560	560	528	440	0.33				Eggs-	2 large 120g	3208	1648	560	1120	2208
Nuts- unsalted peanuts	30g	420	120	240	180	240	0	0	1				Nuts- unsalted peanuts	30g	960	360	420	420	780
Frozen chicken	0	0	0	0	0	0	0	0					Frozen chicken	0	0	0	0	0	0
Canned corned beef	0	0	0	0	0	0	0	0					Canned corned beef	0	0	0	0	0	0
Canned ham	0	0	0	0	0	0	0	0					Canned ham	0	0	0	0	0	0
Canned meat & onion/vegetables (proxy mixed meat/chicken/veg)	0	0	0	0	0	0	0	0					Canned meat & onion/vegetables (proxy mixed meat/chicken/veg)	0	0	0	0	0	0
Canned smoked oysters	0	0	0	0	0	0	0	0					Canned smoked oysters	0	0	0	0	0	0
MILK, YOGHURT, CHEESE & ALTERNATIVES													MILK, YOGHURT, CHEESE & ALTERNATIVES
Serves per fortnight		34	34	48	56	50	28	28					Serves per fortnight		230	112	34	104	146
High fat milk (full fat cheese)	40g	4	4	6	7	6	4	3	0.12				High fat milk (full fat cheese)	40g	28	14	4	13	18
Medium fat milk (full cream milk/yoghurt, reduced fat cheese))	250ml milk/200g yoghurt	6	6	8	10	9	5	5	0.18				Medium fat milk (full cream milk/yoghurt, reduced fat cheese)	250mL milk/200g yoghurt	41	20	6	18	26
Reduced fat milk/yoghurt	250ml milk/200g yoghurt	24	24	34	39	35	19	20	0.7				Reduced fat milk/yoghurt	250mL milk/200g yoghurt	161	78	24	73	102
Hard cheddar cheese (full fat)	40g	160	160	240	280	240	144	120	1				Hard cheddar cheese (full fat)	40g	1104	544	160	520	704
Full cream (~4% fat) milk (medium fat)	250ml milk	1125	1125	1500	1875	1688	900	938	0.5 to 0.75				Full cream (~4% fat) milk (medium fat)	250ml milk	7651	3713	1125	3375	4838
Hard cheddar cheese (reduced fat) (medium fat)	40g	60	60	80	100	90	48	50	0.5 to 0.25				Hard cheddar cheese (reduced fat) (medium fat)	40g	408	198	60	180	258
Reduced fat milk (~2% fat)/low fat milk -fresh) (reduced fat)	250ml milk	4000	4000	5667	6500	5834	3200	3333	0.5 to 0.66				Reduced fat milk (~2% fat)/low fat milk -fresh) (reduced fat)	250ml milk	26867	13034	4000	12167	17034
Low fat plain yoghurt (<2% fat) 9reduced fat)	200g yoghurt	1600	1600	2267	2600	2333	1280	1333	0.5 to 0.33				Low fat plain yoghurt (<2% fat - reduced fat)	200g yoghurt	10746	5213	1600	4867	6813
Full fat flavoured yoghurt		0	0	0	0	0	0	0					Full fat flavoured yoghurt		0	0	0	0	0
Full fat milk – long life		0	0	0	0	0	0	0					Full fat milk – long life		0	0	0	0	0
Full fat milk - powdered		0	0	0	0	0	0	0					Full fat milk - powdered		0	0	0	0	0
Low fat milk - powdered		0	0	0	0	0	0	0					Low fat milk - powdered		0	0	0	0	0
Unsaturated Oils and Spreads (or foods from which these are derived)													UNSATURATED OILS AND SPREADS (or foods from which these are derived)
Serves per fortnight		56	28	28	28	28	12	10					Serves per fortnight		162	68	56	56	124
Polyunsaturated margarine	10g	186	93	93	93	93	40	33	0.33				Polyunsaturated margarine	10g	538	226	186	186	412
Polyunsaturated oil	7g	261	131	131	131	131	56	47	0.66				Polyunsaturated oil	7g	757	318	261	262	579
Discretionary Choices - NIL in Foundation Diets. Serve sizes not applicable									NA				DISCRETIONARY CHOICES - NIL in Foundation Diets. Serve sizes not applicable
Sugar white granulated		0	0	0	0	0	0	0					Sugar white granulated		0	0	0	0	0
Beer (full strength)		0	0	0	0	0	0	0					Beer (full strength)		0	0	0	0	0
Wine (sparkling- proxy) (took most popular in category)		0	0	0	0	0	0	0					Wine (sparkling- proxy) (took most popular in category)		0	0	0	0	0
Spirits – (whiskey proxy)		0	0	0	0	0	0	0					Spirits – (whiskey proxy)		0	0	0	0	0
Wine (red)		0	0	0	0	0	0	0					Wine (red)		0	0	0	0	0
Butter		0	0	0	0	0	0	0					Butter		0	0	0	0	0
Muffins (proxy for muffins/cakes)		0	0	0	0	0	0	0					Muffins (proxy for muffins/cakes)		0	0	0	0	0
Cream filled biscuits (plus proxy for choc bisuits and shortbread bisuits )		0	0	0	0	0	0	0					Cream filled biscuits (plus proxy for choc bisuits and shortbread bisuits )		0	0	0	0	0
Muesli Bar		0	0	0	0	0	0	0					Muesli Bar		0	0	0	0	0
Nuts- salted peanuts		0	0	0	0	0	0	0					Nuts- salted peanuts		0	0	0	0	0
Pizza		0	0	0	0	0	0	0					Pizza		0	0	0	0	0
Savory shapes		0	0	0	0	0	0	0					Savory shapes		0	0	0	0	0
Confectionary: Bag mintees		0	0	0	0	0	0	0					Confectionary: Bag mintees		0	0	0	0	0
Chocolate: milk block		0	0	0	0	0	0	0					Chocolate: milk block		0	0	0	0	0
Sugar sweetened beverages- can		0	0	0	0	0	0	0					Sugar sweetened beverages- can		0	0	0	0	0
Meat pie		0	0	0	0	0	0	0					Meat pie		0	0	0	0	0
Lasagne		0	0	0	0	0	0	0					Lasagne		0	0	0	0	0
Hamburger		0	0	0	0	0	0	0					Hamburger		0	0	0	0	0
Sausages (discretionary)		0	0	0	0	0	0	0					Sausages (discretionary)		0	0	0	0	0
Ham (and proxy for salami too)		0	0	0	0	0	0	0					Ham (and proxy for salami too)		0	0	0	0	0
Processed salami (included above)		0	0	0	0	0	0	0					Processed salami (included above)		0	0	0	0	0
Potato crisps and other snack foods (extruded snacks) eg Smiths crisps or twisties (1/2 mix) (Proxy potato chips)		0	0	0	0	0	0	0					Potato crisps and other snack foods (extruded snacks) eg Smiths crisps or twisties (1/2 mix) (Proxy potato chips)		0	0	0	0	0
Bucket cooked chips (Take-away)		0	0	0	0	0	0	0					Bucket cooked chips (Take-away)		0	0	0	0	0
Frozen icecream and deserts		0	0	0	0	0	0	0					Frozen icecream and deserts		0	0	0	0	0
Sugars (proxy sugar- jams, spreads etc)		0	0	0	0	0	0	0					Sugars (proxy sugar- jams, spreads etc)		0	0	0	0	0
Salad dressing (oily) Common brand		0	0	0	0	0	0	0					Salad dressing (oily) Common brand		0	0	0	0	0
Tomato sauce		0	0	0	0	0	0	0					Tomato sauce		0	0	0	0	0
Soups (tin soup reconstituted)		0	0	0	0	0	0	0					Soups (tin soup reconstituted)		0	0	0	0	0
100% orange fruit juice drink		0	0	0	0	0	0	0					100% orange fruit juice drink		0	0	0	0	0
Fish fillet crumbed frozen(fried)		0	0	0	0	0	0	0					Fish fillet crumbed frozen(fried)		0	0	0	0	0

## Sheet: 1.2
1.2: HEALTHY DIET BASKET under current GST structure
							Weight of food for household per fortnight (kg)					LOGAN stores price per item ($)			INDOOROOPILLY stores price per item ($)			LOGAN: Price of food in healthy basket per household per fortnight currently ($)															INDOOROOPILLY: Price of food in healthy basket per household per fortnight currently ($)
Food Item	Description	Brand	Typical purchase size	GST status (1= applies currently; 1.1=does not apply currently)	Weight multiple for collected price size	Edible portion/as cooked adjustment	Household 1	Household 2	Household 3	Household 4	Household 5	Coles/ Liquorland	Woolworths/ BWS	IGA	Coles/ Liquorland	Woolworths/ BWS	IGA	Household 1			Household 2			Household 3			Household 4			Household 5			Household 1			Household 2			Household 3			Household 4			Household 5
																		Coles	Woolworths	IGA	Coles	Woolworths	IGA	Coles	Woolworths	IGA	Coles	Woolworths	IGA	Coles	Woolworths	IGA	Coles	Woolworths	IGA	Coles	Woolworths	IGA	Coles	Woolworths	IGA	Coles	Woolworths	IGA	Coles	Woolworths	IGA
FRUIT
Apples	Red, cheapest		Per kg	1.1	1	1.08	7.91	4.06	1.4	2.8	5.46	5.5	2.88	3.99	5.5	2.88	7.99	46.9854	24.6033	34.0858	24.1164	12.6282	17.4954	8.316	4.35456	6.03288	16.632	8.70912	12.0658	32.4324	16.9828	23.5282	46.9854	24.6033	68.257	24.1164	12.6282	35.0346	8.316	4.35456	12.0809	16.632	8.70912	24.1618	32.4324	16.9828	47.1154
Bananas	Cavendish, loose, cheapest		Per kg	1.1	1	1.54	7.91	4.06	1.4	2.8	5.46	3.3	2.49	1.99	3.3	2.49	1.99	40.1986	30.3317	24.241	20.6329	15.5685	12.4423	7.1148	5.36844	4.29044	14.2296	10.7369	8.58088	27.7477	20.9369	16.7327	40.1986	30.3317	24.241	20.6329	15.5685	12.4423	7.1148	5.36844	4.29044	14.2296	10.7369	8.58088	27.7477	20.9369	16.7327
Oranges	Loose, Navel, Cheapest		Per kg	1.1	1	1.3	7.91	4.06	1.4	2.8	5.46	3.98	3.98	3.99	3.99	3.98	3.99	40.9263	40.9263	41.0292	21.0064	21.0064	21.0592	7.2436	7.2436	7.2618	14.4872	14.4872	14.5236	28.25	28.25	28.321	41.0292	40.9263	41.0292	21.0592	21.0064	21.0592	7.2618	7.2436	7.2618	14.5236	14.4872	14.5236	28.321	28.25	28.321
VEGETABLES AND LEGUMES
Potato	Loose, white, cheapest		Per kg	1.1	1	1.18	2.97	1.62	0.7	0.8	2.32	2.98	2.98	2.49	2.98	2.98	2.49	10.4437	10.4437	8.72645	5.69657	5.69657	4.75988	2.46148	2.46148	2.05674	2.81312	2.81312	2.35056	8.15805	8.15805	6.81662	10.4437	10.4437	8.72645	5.69657	5.69657	4.75988	2.46148	2.46148	2.05674	2.81312	2.81312	2.35056	8.15805	8.15805	6.81662
Sweet corn	Can 420g	Edgell	420	1.1	0.42	1	1.485	0.81	0.35	0.4	1.16	1.77	1.79	1.77	1.41	1.49	1.52	6.25821	6.32893	6.25821	3.41357	3.45214	3.41357	1.475	1.49167	1.475	1.68571	1.70476	1.68571	4.88857	4.94381	4.88857	4.98536	5.26821	5.37429	2.71929	2.87357	2.93143	1.175	1.24167	1.26667	1.34286	1.41905	1.44762	3.89429	4.11524	4.1981
Broccoli	Fresh, loose, cheapest		Per kg	1.1	1	1.67	2.17	1.12	0.35	0.7	1.47	3.98	2.98	4.99	3.98	2.98	5.99	14.4231	10.7992	18.0833	7.44419	5.57379	9.3333	2.32631	1.74181	2.91665	4.65262	3.48362	5.83331	9.7705	7.3156	12.25	14.4231	10.7992	21.7072	7.44419	5.57379	11.2037	2.32631	1.74181	3.50115	4.65262	3.48362	7.00231	9.7705	7.3156	14.7049
Cabbage	White, fresh, 1/2		Half (per 1.5 kg)	1.1	1.5	1.25	2.17	1.12	0.35	0.7	1.47	1.99	1.99	1.99	1.8	2.49	1.99	3.59858	3.59858	3.59858	1.85733	1.85733	1.85733	0.580417	0.580417	0.580417	1.16083	1.16083	1.16083	2.43775	2.43775	2.43775	3.255	4.50275	3.59858	1.68	2.324	1.85733	0.525	0.72625	0.580417	1.05	1.4525	1.16083	2.205	3.05025	2.43775
Lettuce	Loose, whole, iceberg		Whole (per 0.6 kg)	1.1	0.6	1.33	2.17	1.12	0.35	0.7	1.47	1.98	1.98	2	2.48	1.98	1.49	9.52413	9.52413	9.62033	4.91568	4.91568	4.96533	1.53615	1.53615	1.55167	3.0723	3.0723	3.10333	6.45183	6.45183	6.517	11.9292	9.52413	7.16715	6.15701	4.91568	3.69917	1.92407	1.53615	1.15599	3.84813	3.0723	2.31198	8.08108	6.45183	4.85517
Carrot	Loose, cheapest		Per kg	1.1	1	1.3	3.255	1.68	0.525	1.05	2.205	1.98	1.98	1.98	1.98	1.98	3.99	8.37837	8.37837	8.37837	4.32432	4.32432	4.32432	1.35135	1.35135	1.35135	2.7027	2.7027	2.7027	5.67567	5.67567	5.67567	8.37837	8.37837	16.8837	4.32432	4.32432	8.71416	1.35135	1.35135	2.72318	2.7027	2.7027	5.44635	5.67567	5.67567	11.4373
Pumpkin	Kent/Jap		Per kg	1.1	1	1.25	3.255	1.68	0.525	1.05	2.205	2.98	2.98	2.99	2.49	2.98	1.99	12.1249	12.1249	12.1656	6.258	6.258	6.279	1.95562	1.95562	1.96219	3.91125	3.91125	3.92438	8.21363	8.21363	8.24119	10.1312	12.1249	8.09681	5.229	6.258	4.179	1.63406	1.95562	1.30594	3.26813	3.91125	2.61187	6.86306	8.21363	5.48494
Canned 4 bean mix	Canned	Edgell	420	1.1	0.42	1	2.76	0.96	1.05	0.75	2.01	1.78	1.78	1.79	1.78	1.78	2	11.6971	11.6971	11.7629	4.06857	4.06857	4.09143	4.45	4.45	4.475	3.17857	3.17857	3.19643	8.51857	8.51857	8.56643	11.6971	11.6971	13.1429	4.06857	4.06857	4.57143	4.45	4.45	5	3.17857	3.17857	3.57143	8.51857	8.51857	9.57143
Tomatoes canned	Canned, no added salt	Ardmona	400g	1.1	0.4	1	2.373	1.218	0.42	0.84	1.638	1.4	1.4	1.69	1.4	1.4	1.75	8.3055	8.3055	10.0259	4.263	4.263	5.14605	1.47	1.47	1.7745	2.94	2.94	3.549	5.733	5.733	6.92055	8.3055	8.3055	10.3819	4.263	4.263	5.32875	1.47	1.47	1.8375	2.94	2.94	3.675	5.733	5.733	7.16625
Onion	Brown cheapest per kg		Per kg	1.1	1	1.25	2.373	1.218	0.42	0.84	1.638	2.98	2.98	3	2.98	2.98	2.49	8.83943	8.83943	8.89875	4.53705	4.53705	4.5675	1.5645	1.5645	1.575	3.129	3.129	3.15	6.10155	6.10155	6.1425	8.83943	8.83943	7.38596	4.53705	4.53705	3.79103	1.5645	1.5645	1.30725	3.129	3.129	2.6145	6.10155	6.10155	5.09828
Tomatoes	Fresh, loose, round (not vine-ripened)		Per kg	1.1	1	1.01	2.373	1.218	0.42	0.84	1.638	6.98	5.98	5.99	6.98	5.98	6.99	16.7292	14.3324	14.3564	8.58666	7.35648	7.36878	2.96092	2.53672	2.54096	5.92183	5.07343	5.08192	11.5476	9.89319	9.90974	16.7292	14.3324	16.7531	8.58666	7.35648	8.59896	2.96092	2.53672	2.96516	5.92183	5.07343	5.93032	11.5476	9.89319	11.5641
Frozen mixed vegetables	Cheapest avaialbe 500g	Heinz, Birdseye or McCain	500g	1.1	0.5	1	2.373	1.218	0.42	0.84	1.638	2.5	2.69	2.59	2.5	2.69	3.2	11.865	12.7667	12.2921	6.09	6.55284	6.30924	2.1	2.2596	2.1756	4.2	4.5192	4.3512	8.19	8.81244	8.48484	11.865	12.7667	15.1872	6.09	6.55284	7.7952	2.1	2.2596	2.688	4.2	4.5192	5.376	8.19	8.81244	10.4832
Peas - frozen	Cheapest 500g	Edgell, Birdseye or McCain	500g	1.1	0.5	1	2.373	1.218	0.42	0.84	1.638	2.19	2.25	2.19	2.19	2.25	2.32	10.3937	10.6785	10.3937	5.33484	5.481	5.33484	1.8396	1.89	1.8396	3.6792	3.78	3.6792	7.17444	7.371	7.17444	10.3937	10.6785	11.0107	5.33484	5.481	5.65152	1.8396	1.89	1.9488	3.6792	3.78	3.8976	7.17444	7.371	7.60032
GRAIN (CEREAL) FOODS - WHOLEGRAIN AND REFINED
Breakfast wheat biscuit	Weetbix	Sanitarium Weet-bix	375	1.1	0.375	1	2.896	1.656	0.56	0.72	2.216	2.89	2.89	2.89	2.89	2.89	2.93	22.3185	22.3185	22.3185	12.7622	12.7622	12.7622	4.31573	4.31573	4.31573	5.5488	5.5488	5.5488	17.078	17.078	17.078	22.3185	22.3185	22.6274	12.7622	12.7622	12.9389	4.31573	4.31573	4.37547	5.5488	5.5488	5.6256	17.078	17.078	17.3143
Bread - wholemeal	Sliced, wholemeal	Tip top Sunblest	700	1.1	0.7	1	5.792	3.312	1.12	1.44	4.432	3.69	2.88	3.69	3.69	2.88	3.7	30.5321	23.8299	30.5321	17.459	13.6265	17.459	5.904	4.608	5.904	7.59086	5.92457	7.59086	23.363	18.2345	23.363	30.5321	23.8299	30.6149	17.459	13.6265	17.5063	5.904	4.608	5.92	7.59086	5.92457	7.61143	23.363	18.2345	23.4263
Rolled oats/porridge	Oats, whole	Uncle Toby's Traditional	1kg	1.1	1	1	8.688	4.968	1.68	2.16	6.648	5.5	6.29	5.5	5.5	6.29	6.67	47.784	54.6475	47.784	27.324	31.2487	27.324	9.24	10.5672	9.24	11.88	13.5864	11.88	36.564	41.8159	36.564	47.784	54.6475	57.949	27.324	31.2487	33.1366	9.24	10.5672	11.2056	11.88	13.5864	14.4072	36.564	41.8159	44.3422
Bread - white	Sliced, white loaf	Tip top Sunblest	700g	1.1	0.7	1	1.133	0.669	0.224	0.256	0.893	3.69	2.88	3.69	3.69	2.88	3.7	5.97253	4.66149	5.97253	3.52659	2.75246	3.52659	1.1808	0.9216	1.1808	1.34949	1.05326	1.34949	4.70739	3.67406	4.70739	5.97253	4.66149	5.98871	3.52659	2.75246	3.53614	1.1808	0.9216	1.184	1.34949	1.05326	1.35314	4.70739	3.67406	4.72014
Cereals -refined	Refined or lower fibre cereals/grains - cornflakes	Kelloggs	725g	1.1	0.725	1	0.85	0.502	0.168	0.192	0.67	4	5.25	4	4	5.25	4.62	4.68966	6.15517	4.68966	2.76966	3.63517	2.76966	0.926897	1.21655	0.926897	1.05931	1.39034	1.05931	3.69655	4.85172	3.69655	4.68966	6.15517	5.41655	2.76966	3.63517	3.19895	0.926897	1.21655	1.07057	1.05931	1.39034	1.2235	3.69655	4.85172	4.26952
Pasta	White, spaghetti, dry	San Remo	500g	1.1	0.5	0.33	2.124	1.254	0.42	0.48	1.674	2.25	2.25	2.25	2.25	2.25	2.34	3.15414	3.15414	3.15414	1.86219	1.86219	1.86219	0.6237	0.6237	0.6237	0.7128	0.7128	0.7128	2.48589	2.48589	2.48589	3.15414	3.15414	3.28031	1.86219	1.86219	1.93668	0.6237	0.6237	0.648648	0.7128	0.7128	0.741312	2.48589	2.48589	2.58533
Rice	White, medium grain	SunRice	1kg	1.1	1	0.5	2.124	1.254	0.42	0.48	1.674	3.39	3.49	3.39	3.39	3.49	3.55	3.60018	3.70638	3.60018	2.12553	2.18823	2.12553	0.7119	0.7329	0.7119	0.8136	0.8376	0.8136	2.83743	2.92113	2.83743	3.60018	3.70638	3.7701	2.12553	2.18823	2.22585	0.7119	0.7329	0.7455	0.8136	0.8376	0.852	2.83743	2.92113	2.97135
Wholegrain crackers	Low salt, mixed grain	VitaWeat	250g	1.1	0.25	1	0.991	0.585	0.196	0.224	0.781	3.5	3.5	3.5	3.5	3.5	3.68	13.874	13.874	13.874	8.19	8.19	8.19	2.744	2.744	2.744	3.136	3.136	3.136	10.934	10.934	10.934	13.874	13.874	14.5875	8.19	8.19	8.6112	2.744	2.744	2.88512	3.136	3.136	3.29728	10.934	10.934	11.4963
LEAN MEATS AND POULTRY, FISH, EGGS, NUTS AND SEEDS - raw price
Beef - mince	pre pack, lean, not heart smart		per kg	1.1	1	1.25	1.514	0.865	0.303	0.433	1.168	11	14	13.99	11	14	10.49	20.8175	26.495	26.4761	11.8938	15.1375	15.1267	4.16625	5.3025	5.29871	5.95375	7.5775	7.57209	16.06	20.44	20.4254	20.8175	26.495	19.8523	11.8938	15.1375	11.3423	4.16625	5.3025	3.97309	5.95375	7.5775	5.67771	16.06	20.44	15.3154
Lamb - chops	lean, loin		per kg	1.1	1	1.81	1.516	0.866	0.303	0.433	1.169	18	12.99	9.99	16	12.99	21.99	49.3913	35.644	27.4122	28.2143	20.3613	15.6589	9.87174	7.12411	5.47882	14.1071	10.1807	7.82946	38.086	27.4854	21.1377	43.9034	35.644	60.3397	25.0794	20.3613	34.4684	8.77488	7.12411	12.06	12.5397	10.1807	17.2342	33.8542	27.4854	46.5284
Beef - steak	Rump, semi-trimmed, pre-pack		per kg	1.1	1	1.25	1.518	0.867	0.304	0.434	1.171	17	15.99	18.99	17	15.99	11.99	32.2575	30.341	36.0335	18.4237	17.3292	20.5804	6.46	6.0762	7.2162	9.2225	8.67457	10.3021	24.8838	23.4054	27.7966	32.2575	30.341	22.751	18.4237	17.3292	12.9942	6.46	6.0762	4.5562	9.2225	8.67457	6.50457	24.8838	23.4054	17.5504
Tuna - canned	Canned in spring water	John West	130g	1.1	0.13	1.24	2.675	1.374	0.467	0.934	1.841	3.45	3.55	3.29	3.45	3.55	3.5	88.0281	90.5796	83.9456	45.2152	46.5258	43.1182	15.3679	15.8133	14.6552	30.7358	31.6267	29.3104	60.5831	62.3391	57.7734	88.0281	90.5796	89.3038	45.2152	46.5258	45.8705	15.3679	15.8133	15.5906	30.7358	31.6267	31.1812	60.5831	62.3391	61.4611
Chicken - fresh	Breast, skinless, tray, pre-pack, not organic or free range		Per kg	1.1	1	1.25	2.137	1.098	0.373	0.746	1.471	12	9.99	9.99	12	7.99	13.99	32.055	26.6858	26.6858	16.47	13.7113	13.7113	5.595	4.65784	4.65784	11.19	9.31568	9.31568	22.065	18.3691	18.3691	32.055	21.3433	37.3708	16.47	10.9663	19.2013	5.595	3.72534	6.52284	11.19	7.45068	13.0457	22.065	14.6916	25.7241
Eggs	Fresh, free range	Sunnyqueen Farms	700g	1.1	0.7	1.14	3.208	1.648	0.56	1.12	2.208	5.8	6.69	6.25	5.8	6.69	6.25	30.3019	34.9516	32.6529	15.5665	17.9552	16.7743	5.2896	6.10128	5.7	10.5792	12.2026	11.4	20.8561	24.0565	22.4743	30.3019	34.9516	32.6529	15.5665	17.9552	16.7743	5.2896	6.10128	5.7	10.5792	12.2026	11.4	20.8561	24.0565	22.4743
Nuts - Peanuts	Peanuts - roasted, unsalted	Nobby's	375g	1	0.375	1	0.96	0.36	0.42	0.42	0.78	2.99	3.05	3.85	2.99	3.05	3.03	7.6544	7.808	9.856	2.8704	2.928	3.696	3.3488	3.416	4.312	3.3488	3.416	4.312	6.2192	6.344	8.008	7.6544	7.808	7.7568	2.8704	2.928	2.9088	3.3488	3.416	3.3936	3.3488	3.416	3.3936	6.2192	6.344	6.3024
MILK, YOGHURT, CHEESE AND ALTERNATIVES
Cheddar Cheese - full fat	Full Fat, block	Coon	250g	1.1	0.25	1	1.104	0.544	0.16	0.52	0.704	4.69	5.1	5.1	4.69	5.1	5.93	20.711	22.5216	22.5216	10.2054	11.0976	11.0976	3.0016	3.264	3.264	9.7552	10.608	10.608	13.207	14.3616	14.3616	20.711	22.5216	26.1869	10.2054	11.0976	12.9037	3.0016	3.264	3.7952	9.7552	10.608	12.3344	13.207	14.3616	16.6989
Milk - Full cream	~3.5 - 4% fat, not longlife	Paul's	2L	1.1	2	1	7.651	3.713	1.125	3.375	4.838	2.99	3.1	3.05	2.99	3.1	2.99	11.4382	11.859	11.6678	5.55094	5.75515	5.66233	1.68188	1.74375	1.71562	5.04563	5.23125	5.14687	7.23281	7.4989	7.37795	11.4382	11.859	11.4382	5.55094	5.75515	5.55094	1.68188	1.74375	1.68188	5.04563	5.23125	5.04563	7.23281	7.4989	7.23281
Cheddar Cheese - reduced fat	Reduced fat, block	Coon	250g	1.1	0.25	1	0.408	0.198	0.06	0.18	0.258	5.1	5.1	5.1	5.1	5.1	5.93	8.3232	8.3232	8.3232	4.0392	4.0392	4.0392	1.224	1.224	1.224	3.672	3.672	3.672	5.2632	5.2632	5.2632	8.3232	8.3232	9.67776	4.0392	4.0392	4.69656	1.224	1.224	1.4232	3.672	3.672	4.2696	5.2632	5.2632	6.11976
Milk - Reduced fat/low fat milk	~1-2% fat, not longlife	Paul's Trim	2L	1.1	2	1	26.867	13.034	4	12.167	17.034	3.72	3.46	3.89	3.72	3.46	4.25	49.9726	46.4799	52.2563	24.2432	22.5488	25.3511	7.44	6.92	7.78	22.6306	21.0489	23.6648	31.6832	29.4688	33.1311	49.9726	46.4799	57.0924	24.2432	22.5488	27.6973	7.44	6.92	8.5	22.6306	21.0489	25.8549	31.6832	29.4688	36.1972
Yoghurt - low fat	Plain, Natural, reduced fat, <~2% fat	Jalna	1kg	1.1	1	1	10.746	5.213	1.6	4.867	6.813	6.79	6.59	6.69	6.49	6.59	6.93	72.9653	70.8161	71.8907	35.3963	34.3537	34.875	10.864	10.544	10.704	33.0469	32.0735	32.5602	46.2603	44.8977	45.579	69.7415	70.8161	74.4698	33.8324	34.3537	36.1261	10.384	10.544	11.088	31.5868	32.0735	33.7283	44.2164	44.8977	47.2141
UNSATURATED OILS AND SPREADS (Or foods from which these are derived)
Polyunsaturated margarine (as proxy)	Monounsaturated margarine	Meadow Lea Monounsaturated Canola	500g	1.1	0.5	1	0.538	0.226	0.186	0.186	0.412	3	2.99	3	3	2.99	3.68	3.228	3.21724	3.228	1.356	1.35148	1.356	1.116	1.11228	1.116	1.116	1.11228	1.116	2.472	2.46376	2.472	3.228	3.21724	3.95968	1.356	1.35148	1.66336	1.116	1.11228	1.36896	1.116	1.11228	1.36896	2.472	2.46376	3.03232
Polyunsaturated oil (as proxy)	Sunflower oil	Crisco Polyunsaturated Sunflower	750mL	1.1	0.75	1	0.757	0.318	0.261	0.262	0.579	5.09	5.24	5.63	5.09	5.24	5.85	5.13751	5.28891	5.68255	2.15816	2.22176	2.38712	1.77132	1.82352	1.95924	1.77811	1.83051	1.96675	3.92948	4.04528	4.34636	5.13751	5.28891	5.9046	2.15816	2.22176	2.4804	1.77132	1.82352	2.0358	1.77811	1.83051	2.0436	3.92948	4.04528	4.5162
																TOTAL Cost		824.898	777.037	784.474	430.168	405.121	408.201	151.591	143.108	144.588	282.668	266.162	269.806	581.759	548.23	552.789	815.084	771.538	881.934	424.863	402.264	459.386	149.743	142.072	161.694	279.356	264.303	302.856	574.606	544.336	621.08	TOTAL Cost
														Calculated totals per household, per store ($)		Total cost mean			795.47			414.497			146.429			272.879			560.926			822.852			428.838			151.17			282.172			580.007		Total cost mean
																Total cost St. Dev.			25.7555			13.6587			4.53093			8.67169			18.1852			55.6064			28.7676			9.88869			19.4304			38.6562		Total cost St. Dev.
																Fruit & Veg		260.691	223.679	233.917	132.546	113.54	118.747	48.7457	42.2559	43.8598	88.3959	75.402	78.9388	181.291	155.796	162.607	259.589	223.522	278.943	131.939	113.428	141.618	48.4749	42.1517	51.9699	88.1114	75.4079	94.6626	180.414	155.58	193.588	Fruit & Veg
																Fruit & Veg mean			239.429			121.611			44.9538			80.9122			166.565			254.018			128.995			47.5322			86.0606			176.527		Fruit & Veg mean
																Fruit & Veg St. Dev.			19.1121			9.82107			3.38041			6.718			13.2004			28.1272			14.3236			4.9765			9.78978			19.2997		Fruit & Veg St. Dev.
														Cost of Core Food Groups		Fruit		128.11	95.8613	99.3559	65.7558	49.2031	50.9968	22.6744	16.9666	17.5851	45.3488	33.9332	35.1702	88.4302	66.1697	68.582	128.213	95.8613	133.527	65.8085	49.2031	68.536	22.6926	16.9666	23.6331	45.3852	33.9332	47.2662	88.5011	66.1697	92.1692	Fruit
																Fruit mean			107.776			55.3186			19.0754			38.1507			74.394			119.201			61.1826			21.0974			42.1949			82.28		Fruit mean
																Fruit St. Dev.			17.6967			9.08325			3.13215			6.26431			12.2154			20.3863			10.4637			3.60819			7.21638			14.0719		Fruit St. Dev.
																Veg. & Legumes		132.581	127.818	134.561	66.7898	64.3368	67.7506	26.0713	25.2893	26.2747	43.0471	41.4688	43.7686	92.8611	89.6261	94.0252	131.376	127.661	145.416	66.1305	64.2249	73.0816	25.7823	25.1851	28.3368	42.7262	41.4747	47.3964	91.9128	89.41	101.418	Veg. & Legumes
																Veg. & Legumes mean			131.653			66.2924			25.8784			42.7615			92.1708			134.818			67.8123			26.4347			43.8658			94.247		Veg. & Legumes mean
																Veg. & Legumes St. Dev.			3.46597			1.76042			0.520232			1.1762			2.27937			9.36444			4.66172			1.67406			3.12097			6.33535		Veg. & Legumes St. Dev.
																Grains & Cereals		131.925	132.347	131.925	76.0192	76.2655	76.0192	25.647	25.7297	25.647	32.0909	32.1898	32.0909	101.666	101.995	101.666	131.925	132.347	144.234	76.0192	76.2655	83.0905	25.647	25.7297	28.0349	32.0909	32.1898	35.1115	101.666	101.995	111.125	Grains & Cereals
																Grains & cereals mean			132.066			76.1013			25.6746			32.1238			101.776			136.169			78.4584			26.4705			33.1307			104.929		Grains & cereals mean
																Grains & Cereals St. Dev.			0.243655			0.142231			0.047721			0.0571116			0.189952			6.98814			4.01344			1.35541			1.71611			5.36884		Grains & Cereals St. Dev.
																Meats, nuts, seeds,egg		260.506	252.505	243.062	138.654	133.948	128.666	50.0993	48.4913	47.3187	85.1372	82.9936	80.0417	188.753	182.439	175.985	255.018	247.163	270.027	135.519	131.203	143.56	49.0024	47.5588	51.7963	83.5697	81.1286	88.437	184.521	178.762	195.356	Meats, nuts, seeds,egg
																Meats etc. mean			252.024			133.756			48.6364			82.7242			182.392			257.403			136.761			49.4525			84.3785			186.213		Meats etc. mean
																Lean meats etc. St. Dev.			8.73173			4.99681			1.39594			2.55843			6.38443			11.6174			6.27116			2.15433			3.7207			8.42541		Lean meats etc. St. Dev.
																Milk, yoghurt, cheese		163.41	160	166.66	79.4351	77.7944	81.0252	24.2115	23.6958	24.6876	74.1504	72.6337	75.6519	103.647	101.49	105.713	160.187	160	178.865	77.8712	77.7944	86.9745	23.7315	23.6958	26.4883	72.6903	72.6337	81.2328	101.603	101.49	113.463	Milk, yoghurt, cheese
																Milk etc. mean			163.357			79.4183			24.1983			74.1453			103.617			166.351			80.88			24.6385			75.5189			105.519		Milk etc. mean
																Milk etc. St. Dev.			3.33019			1.61546			0.496069			1.50912			2.11149			10.8383			5.2781			1.60205			4.94845			6.88015		Milk etc. St. Dev.
																Unsat. Oils		8.36551	8.50615	8.91055	3.51416	3.57324	3.74312	2.88732	2.9358	3.07524	2.89411	2.94279	3.08275	6.40148	6.50904	6.81836	8.36551	8.50615	9.86428	3.51416	3.57324	4.14376	2.88732	2.9358	3.40476	2.89411	2.94279	3.41256	6.40148	6.50904	7.54852	Unsat. Oils
																Unsat. Oils mean			8.59407			3.61017			2.96612			2.97321			6.57629			8.91198			3.74372			3.07596			3.08315			6.81968		Unsat. Oils mean
																Unsat. Oils St. Dev.			0.282957			0.118864			0.09756			0.0979316			0.216424			0.82771			0.347702			0.285779			0.286313			0.633481		Unsat. Oils St. Dev.
														% of mean Total Cost		Fruit & Veg mean			0.300991			0.293394			0.307			0.296514			0.296946			0.308705			0.300801			0.314429			0.304994			0.304353
																Fruit			0.135487			0.13346			0.13027			0.139808			0.132627			0.144863			0.142671			0.139561			0.149536			0.14186		Fruit
																Veg & Legumes			0.165504			0.159935			0.17673			0.156705			0.164319			0.163842			0.15813			0.174868			0.155458			0.162493		Veg & Legumes
																Grains & Cereals			0.166022			0.183599			0.175338			0.117722			0.181443			0.165484			0.182956			0.175105			0.117413			0.18091		Grains & Cereals
																Meats, nuts, seed			0.316824			0.322695			0.33215			0.303154			0.325163			0.312817			0.31891			0.327132			0.299032			0.321053		Meats, nuts, seed
																Milk, yoghurt, cheese			0.205359			0.191602			0.165256			0.271715			0.184724			0.202163			0.188603			0.162986			0.267634			0.181926		Milk, yoghurt, cheese
																Unsat. Oils			0.0108038			0.00870978			0.0202563			0.0108957			0.011724			0.0108306			0.00872992			0.0203477			0.0109265			0.0117579		Unsat. Oils
[truncated: 1 more columns]

## Sheet: 1.3
1.3: HEALTHY DIET BASKET with expansion of GST base to include 10% GST on healthy food
							Weight for household per fortnight (kg)					LOGAN stores price per item ($)			INDOOROOPILLY stores price per item ($)			LOGAN: Price of food in healthy basket per household per fortnight with expansion of GST base to include Healthy food ($)															INDOOROOPILLY: Price of food in healthy basket per household per fortnight with expansion of GST base to include Healthy food ($)
Food Item	Description	Brand	Typical purchase size	GST status (1= applies currently; 1.1=does not apply currently)	Weight multiple for collected price size	Edible portion/as cooked adjustment	Household 1	Household 2	Household 3	Household 4	Household 5	Coles/ Liquorland	Woolworths/ BWS	IGA	Coles/ Liquorland	Woolworths/ BWS	IGA	Household 1			Household 2			Household 3			Household 4			Household 5			Household 1			Household 2			Household 3			Household 4			Household 5
																		Coles	Woolworths	IGA	Coles	Woolworths	IGA	Coles	Woolworths	IGA	Coles	Woolworths	IGA	Coles	Woolworths	IGA	Coles	Woolworths	IGA	Coles	Woolworths	IGA	Coles	Woolworths	IGA	Coles	Woolworths	IGA	Coles	Woolworths	IGA
FRUIT
Apples	Red, cheapest		Per kg	1.1	1	1.08	7.91	4.06	1.4	2.8	5.46	5.5	2.88	3.99	5.5	2.88	7.99	51.6839	27.0636	37.4943	26.528	13.891	19.2449	9.1476	4.79002	6.63617	18.2952	9.58003	13.2723	35.6756	18.6811	25.8811	51.6839	27.0636	75.0827	26.528	13.891	38.538	9.1476	4.79002	13.289	18.2952	9.58003	26.5779	35.6756	18.6811	51.827
Bananas	Cavendish, loose, cheapest		Per kg	1.1	1	1.54	7.91	4.06	1.4	2.8	5.46	3.3	2.49	1.99	3.3	2.49	1.99	44.2185	33.3649	26.6651	22.6962	17.1253	13.6865	7.82628	5.90528	4.71948	15.6526	11.8106	9.43897	30.5225	23.0306	18.406	44.2185	33.3649	26.6651	22.6962	17.1253	13.6865	7.82628	5.90528	4.71948	15.6526	11.8106	9.43897	30.5225	23.0306	18.406
Oranges	Loose, Navel, Cheapest		Per kg	1.1	1	1.3	7.91	4.06	1.4	2.8	5.46	3.98	3.98	3.99	3.99	3.98	3.99	45.019	45.019	45.1321	23.1071	23.1071	23.1651	7.96796	7.96796	7.98798	15.9359	15.9359	15.976	31.075	31.075	31.1531	45.1321	45.019	45.1321	23.1651	23.1071	23.1651	7.98798	7.96796	7.98798	15.976	15.9359	15.976	31.1531	31.075	31.1531
VEGETABLES AND LEGUMES
Potato	Loose, white, cheapest		Per kg	1.1	1	1.18	2.97	1.62	0.7	0.8	2.32	2.98	2.98	2.49	2.98	2.98	2.49	11.4881	11.4881	9.5991	6.26622	6.26622	5.23587	2.70763	2.70763	2.26241	3.09443	3.09443	2.58562	8.97385	8.97385	7.49829	11.4881	11.4881	9.5991	6.26622	6.26622	5.23587	2.70763	2.70763	2.26241	3.09443	3.09443	2.58562	8.97385	8.97385	7.49829
Sweet corn	Can 420g	Edgell	420	1.1	0.42	1	1.485	0.81	0.35	0.4	1.16	1.77	1.79	1.77	1.41	1.49	1.52	6.88404	6.96182	6.88404	3.75493	3.79736	3.75493	1.6225	1.64083	1.6225	1.85429	1.87524	1.85429	5.37743	5.43819	5.37743	5.48389	5.79504	5.91171	2.99121	3.16093	3.22457	1.2925	1.36583	1.39333	1.47714	1.56095	1.59238	4.28371	4.52676	4.6179
Broccoli	Fresh, loose, cheapest		Per kg	1.1	1	1.67	2.17	1.12	0.35	0.7	1.47	3.98	2.98	4.99	3.98	2.98	5.99	15.8654	11.8791	19.8916	8.18861	6.13117	10.2666	2.55894	1.91599	3.20832	5.11788	3.83198	6.41664	10.7476	8.04716	13.4749	15.8654	11.8791	23.8779	8.18861	6.13117	12.3241	2.55894	1.91599	3.85127	5.11788	3.83198	7.70254	10.7476	8.04716	16.1753
Cabbage	White, fresh, 1/2		Half (per 1.5 kg)	1.1	1.5	1.25	2.17	1.12	0.35	0.7	1.47	1.99	1.99	1.99	1.8	2.49	1.99	3.95844	3.95844	3.95844	2.04307	2.04307	2.04307	0.638458	0.638458	0.638458	1.27692	1.27692	1.27692	2.68153	2.68153	2.68153	3.5805	4.95303	3.95844	1.848	2.5564	2.04307	0.5775	0.798875	0.638458	1.155	1.59775	1.27692	2.4255	3.35528	2.68153
Lettuce	Loose, whole, iceberg		Whole (per 0.6 kg)	1.1	0.6	1.33	2.17	1.12	0.35	0.7	1.47	1.98	1.98	2	2.48	1.98	1.49	10.4765	10.4765	10.5824	5.40725	5.40725	5.46187	1.68976	1.68976	1.70683	3.37953	3.37953	3.41367	7.09701	7.09701	7.1687	13.1221	10.4765	7.88386	6.77271	5.40725	4.06909	2.11647	1.68976	1.27159	4.23295	3.37953	2.54318	8.88919	7.09701	5.34068
Carrot	Loose, cheapest		Per kg	1.1	1	1.3	3.255	1.68	0.525	1.05	2.205	1.98	1.98	1.98	1.98	1.98	3.99	9.21621	9.21621	9.21621	4.75675	4.75675	4.75675	1.48649	1.48649	1.48649	2.97297	2.97297	2.97297	6.24324	6.24324	6.24324	9.21621	9.21621	18.5721	4.75675	4.75675	9.58558	1.48649	1.48649	2.99549	2.97297	2.97297	5.99099	6.24324	6.24324	12.5811
Pumpkin	Kent/Jap		Per kg	1.1	1	1.25	3.255	1.68	0.525	1.05	2.205	2.98	2.98	2.99	2.49	2.98	1.99	13.3374	13.3374	13.3821	6.8838	6.8838	6.9069	2.15119	2.15119	2.15841	4.30238	4.30238	4.31681	9.03499	9.03499	9.06531	11.1443	13.3374	8.90649	5.7519	6.8838	4.5969	1.79747	2.15119	1.43653	3.59494	4.30238	2.87306	7.54937	9.03499	6.03343
Canned 4 bean mix	Canned	Edgell	420	1.1	0.42	1	2.76	0.96	1.05	0.75	2.01	1.78	1.78	1.79	1.78	1.78	2	12.8669	12.8669	12.9391	4.47543	4.47543	4.50057	4.895	4.895	4.9225	3.49643	3.49643	3.51607	9.37043	9.37043	9.42307	12.8669	12.8669	14.4571	4.47543	4.47543	5.02857	4.895	4.895	5.5	3.49643	3.49643	3.92857	9.37043	9.37043	10.5286
Tomatoes canned	Canned, no added salt	Ardmona	400g	1.1	0.4	1	2.373	1.218	0.42	0.84	1.638	1.4	1.4	1.69	1.4	1.4	1.75	9.13605	9.13605	11.0285	4.6893	4.6893	5.66066	1.617	1.617	1.95195	3.234	3.234	3.9039	6.3063	6.3063	7.61261	9.13605	9.13605	11.4201	4.6893	4.6893	5.86163	1.617	1.617	2.02125	3.234	3.234	4.0425	6.3063	6.3063	7.88288
Onion	Brown cheapest per kg		Per kg	1.1	1	1.25	2.373	1.218	0.42	0.84	1.638	2.98	2.98	3	2.98	2.98	2.49	9.72337	9.72337	9.78863	4.99076	4.99076	5.02425	1.72095	1.72095	1.7325	3.4419	3.4419	3.465	6.71171	6.71171	6.75675	9.72337	9.72337	8.12456	4.99076	4.99076	4.17013	1.72095	1.72095	1.43798	3.4419	3.4419	2.87595	6.71171	6.71171	5.6081
Tomatoes	Fresh, loose, round (not vine-ripened)		Per kg	1.1	1	1.01	2.373	1.218	0.42	0.84	1.638	6.98	5.98	5.99	6.98	5.98	6.99	18.4021	15.7657	15.7921	9.44532	8.09212	8.10566	3.25701	2.79039	2.79505	6.51402	5.58078	5.59011	12.7023	10.8825	10.9007	18.4021	15.7657	18.4285	9.44532	8.09212	9.45885	3.25701	2.79039	3.26167	6.51402	5.58078	6.52335	12.7023	10.8825	12.7205
Frozen mixed vegetables	Cheapest avaialbe 500g	Heinz, Birdseye or McCain	500g	1.1	0.5	1	2.373	1.218	0.42	0.84	1.638	2.5	2.69	2.59	2.5	2.69	3.2	13.0515	14.0434	13.5214	6.699	7.20812	6.94016	2.31	2.48556	2.39316	4.62	4.97112	4.78632	9.009	9.69368	9.33332	13.0515	14.0434	16.7059	6.699	7.20812	8.57472	2.31	2.48556	2.9568	4.62	4.97112	5.9136	9.009	9.69368	11.5315
Peas - frozen	Cheapest 500g	Edgell, Birdseye or McCain	500g	1.1	0.5	1	2.373	1.218	0.42	0.84	1.638	2.19	2.25	2.19	2.19	2.25	2.32	11.4331	11.7464	11.4331	5.86832	6.0291	5.86832	2.02356	2.079	2.02356	4.04712	4.158	4.04712	7.89188	8.1081	7.89188	11.4331	11.7464	12.1118	5.86832	6.0291	6.21667	2.02356	2.079	2.14368	4.04712	4.158	4.28736	7.89188	8.1081	8.36035
GRAIN (CEREAL) FOODS - WHOLEGRAIN AND REFINED
Breakfast wheat biscuit	Weetbix	Sanitarium Weet-bix	375	1.1	0.375	1	2.896	1.656	0.56	0.72	2.216	2.89	2.89	2.89	2.89	2.89	2.93	24.5504	24.5504	24.5504	14.0385	14.0385	14.0385	4.74731	4.74731	4.74731	6.10368	6.10368	6.10368	18.7858	18.7858	18.7858	24.5504	24.5504	24.8902	14.0385	14.0385	14.2328	4.74731	4.74731	4.81301	6.10368	6.10368	6.18816	18.7858	18.7858	19.0458
Bread - wholemeal	Sliced, wholemeal	Tip top Sunblest	700	1.1	0.7	1	5.792	3.312	1.12	1.44	4.432	3.69	2.88	3.69	3.69	2.88	3.7	33.5853	26.2129	33.5853	19.2049	14.9892	19.2049	6.4944	5.0688	6.4944	8.34994	6.51703	8.34994	25.6993	20.058	25.6993	33.5853	26.2129	33.6763	19.2049	14.9892	19.2569	6.4944	5.0688	6.512	8.34994	6.51703	8.37257	25.6993	20.058	25.7689
Rolled oats/porridge	Oats, whole	Uncle Toby's Traditional	1kg	1.1	1	1	8.688	4.968	1.68	2.16	6.648	5.5	6.29	5.5	5.5	6.29	6.67	52.5624	60.1123	52.5624	30.0564	34.3736	30.0564	10.164	11.6239	10.164	13.068	14.945	13.068	40.2204	45.9975	40.2204	52.5624	60.1123	63.7439	30.0564	34.3736	36.4502	10.164	11.6239	12.3262	13.068	14.945	15.8479	40.2204	45.9975	48.7764
Bread - white	Sliced, white loaf	Tip top Sunblest	700g	1.1	0.7	1	1.133	0.669	0.224	0.256	0.893	3.69	2.88	3.69	3.69	2.88	3.7	6.56978	5.12763	6.56978	3.87924	3.0277	3.87924	1.29888	1.01376	1.29888	1.48443	1.15858	1.48443	5.17812	4.04146	5.17812	6.56978	5.12763	6.58759	3.87924	3.0277	3.88976	1.29888	1.01376	1.3024	1.48443	1.15858	1.48846	5.17812	4.04146	5.19216
Cereals -refined	Refined or lower fibre cereals/grains - cornflakes	Kelloggs	725g	1.1	0.725	1	0.85	0.502	0.168	0.192	0.67	4	5.25	4	4	5.25	4.62	5.15862	6.77069	5.15862	3.04662	3.99869	3.04662	1.01959	1.33821	1.01959	1.16524	1.52938	1.16524	4.06621	5.3369	4.06621	5.15862	6.77069	5.95821	3.04662	3.99869	3.51885	1.01959	1.33821	1.17762	1.16524	1.52938	1.34585	4.06621	5.3369	4.69647
Pasta	White, spaghetti, dry	San Remo	500g	1.1	0.5	0.33	2.124	1.254	0.42	0.48	1.674	2.25	2.25	2.25	2.25	2.25	2.34	3.46955	3.46955	3.46955	2.04841	2.04841	2.04841	0.68607	0.68607	0.68607	0.78408	0.78408	0.78408	2.73448	2.73448	2.73448	3.46955	3.46955	3.60834	2.04841	2.04841	2.13035	0.68607	0.68607	0.713513	0.78408	0.78408	0.815443	2.73448	2.73448	2.84386
Rice	White, medium grain	SunRice	1kg	1.1	1	0.5	2.124	1.254	0.42	0.48	1.674	3.39	3.49	3.39	3.39	3.49	3.55	3.9602	4.07702	3.9602	2.33808	2.40705	2.33808	0.78309	0.80619	0.78309	0.89496	0.92136	0.89496	3.12117	3.21324	3.12117	3.9602	4.07702	4.14711	2.33808	2.40705	2.44843	0.78309	0.80619	0.82005	0.89496	0.92136	0.9372	3.12117	3.21324	3.26849
Wholegrain crackers	Low salt, mixed grain	VitaWeat	250g	1.1	0.25	1	0.991	0.585	0.196	0.224	0.781	3.5	3.5	3.5	3.5	3.5	3.68	15.2614	15.2614	15.2614	9.009	9.009	9.009	3.0184	3.0184	3.0184	3.4496	3.4496	3.4496	12.0274	12.0274	12.0274	15.2614	15.2614	16.0463	9.009	9.009	9.47232	3.0184	3.0184	3.17363	3.4496	3.4496	3.62701	12.0274	12.0274	12.646
LEAN MEATS AND POULTRY, FISH, EGGS, NUTS AND SEEDS - raw price
Beef - mince	pre pack, lean, not heart smart		per kg	1.1	1	1.25	1.514	0.865	0.303	0.433	1.168	11	14	13.99	11	14	10.49	22.8993	29.1445	29.1237	13.0831	16.6513	16.6394	4.58288	5.83275	5.82858	6.54913	8.33525	8.3293	17.666	22.484	22.4679	22.8993	29.1445	21.8376	13.0831	16.6513	12.4765	4.58288	5.83275	4.3704	6.54913	8.33525	6.24548	17.666	22.484	16.8469
Lamb - chops	lean, loin		per kg	1.1	1	1.81	1.516	0.866	0.303	0.433	1.169	18	12.99	9.99	16	12.99	21.99	54.3304	39.2084	30.1534	31.0357	22.3974	17.2248	10.8589	7.83652	6.0267	15.5179	11.1987	8.61241	41.8946	30.234	23.2515	48.2937	39.2084	66.3736	27.5873	22.3974	37.9153	9.65237	7.83652	13.266	13.7936	11.1987	18.9576	37.2397	30.234	51.1813
Beef - steak	Rump, semi-trimmed, pre-pack		per kg	1.1	1	1.25	1.518	0.867	0.304	0.434	1.171	17	15.99	18.99	17	15.99	11.99	35.4833	33.3751	39.6369	20.2661	19.0621	22.6385	7.106	6.68382	7.93782	10.1448	9.54203	11.3323	27.3721	25.7459	30.5763	35.4833	33.3751	25.0261	20.2661	19.0621	14.2936	7.106	6.68382	5.01182	10.1448	9.54203	7.15503	27.3721	25.7459	19.3054
Tuna - canned	Canned in spring water	John West	130g	1.1	0.13	1.24	2.675	1.374	0.467	0.934	1.841	3.45	3.55	3.29	3.45	3.55	3.5	96.8309	99.6376	92.3402	49.7367	51.1783	47.4301	16.9047	17.3947	16.1207	33.8094	34.7893	32.2414	66.6414	68.573	63.5508	96.8309	99.6376	98.2342	49.7367	51.1783	50.4575	16.9047	17.3947	17.1497	33.8094	34.7893	34.2994	66.6414	68.573	67.6072
Chicken - fresh	Breast, skinless, tray, pre-pack, not organic or free range		Per kg	1.1	1	1.25	2.137	1.098	0.373	0.746	1.471	12	9.99	9.99	12	7.99	13.99	35.2605	29.3544	29.3544	18.117	15.0824	15.0824	6.1545	5.12362	5.12362	12.309	10.2472	10.2472	24.2715	20.206	20.206	35.2605	23.4776	41.1079	18.117	12.0629	21.1214	6.1545	4.09787	7.17512	12.309	8.19574	14.3502	24.2715	16.1608	28.2965
Eggs	Fresh, free range	Sunnyqueen Farms	700g	1.1	0.7	1.14	3.208	1.648	0.56	1.12	2.208	5.8	6.69	6.25	5.8	6.69	6.25	33.332	38.4468	35.9181	17.1232	19.7507	18.4517	5.81856	6.71141	6.27	11.6371	13.4228	12.54	22.9418	26.4621	24.7217	33.332	38.4468	35.9181	17.1232	19.7507	18.4517	5.81856	6.71141	6.27	11.6371	13.4228	12.54	22.9418	26.4621	24.7217
Nuts - Peanuts	Peanuts - roasted, unsalted	Nobby's	375g	1	0.375	1	0.96	0.36	0.42	0.42	0.78	2.99	3.05	3.85	2.99	3.05	3.03	7.6544	7.808	9.856	2.8704	2.928	3.696	3.3488	3.416	4.312	3.3488	3.416	4.312	6.2192	6.344	8.008	7.6544	7.808	7.7568	2.8704	2.928	2.9088	3.3488	3.416	3.3936	3.3488	3.416	3.3936	6.2192	6.344	6.3024
MILK, YOGHURT, CHEESE AND ALTERNATIVES
Cheddar Cheese - full fat	Full Fat, block	Coon	250g	1.1	0.25	1	1.104	0.544	0.16	0.52	0.704	4.69	5.1	5.1	4.69	5.1	5.93	22.7821	24.7738	24.7738	11.226	12.2074	12.2074	3.30176	3.5904	3.5904	10.7307	11.6688	11.6688	14.5277	15.7978	15.7978	22.7821	24.7738	28.8056	11.226	12.2074	14.194	3.30176	3.5904	4.17472	10.7307	11.6688	13.5678	14.5277	15.7978	18.3688
Milk - Full cream	~3.5 - 4% fat, not longlife	Paul's	2L	1.1	2	1	7.651	3.713	1.125	3.375	4.838	2.99	3.1	3.05	2.99	3.1	2.99	12.5821	13.045	12.8346	6.10603	6.33067	6.22856	1.85006	1.91813	1.88719	5.55019	5.75438	5.66156	7.95609	8.24879	8.11575	12.5821	13.045	12.5821	6.10603	6.33067	6.10603	1.85006	1.91813	1.85006	5.55019	5.75438	5.55019	7.95609	8.24879	7.95609
Cheddar Cheese - reduced fat	Reduced fat, block	Coon	250g	1.1	0.25	1	0.408	0.198	0.06	0.18	0.258	5.1	5.1	5.1	5.1	5.1	5.93	9.15552	9.15552	9.15552	4.44312	4.44312	4.44312	1.3464	1.3464	1.3464	4.0392	4.0392	4.0392	5.78952	5.78952	5.78952	9.15552	9.15552	10.6455	4.44312	4.44312	5.16622	1.3464	1.3464	1.56552	4.0392	4.0392	4.69656	5.78952	5.78952	6.73174
Milk - Reduced fat/low fat milk	~1-2% fat, not longlife	Paul's Trim	2L	1.1	2	1	26.867	13.034	4	12.167	17.034	3.72	3.46	3.89	3.72	3.46	4.25	54.9699	51.1279	57.4819	26.6676	24.8037	27.8862	8.184	7.612	8.558	24.8937	23.1538	26.0313	34.8516	32.4157	36.4442	54.9699	51.1279	62.8016	26.6676	24.8037	30.467	8.184	7.612	9.35	24.8937	23.1538	28.4404	34.8516	32.4157	39.817
Yoghurt - low fat	Plain, Natural, reduced fat, <~2% fat	Jalna	1kg	1.1	1	1	10.746	5.213	1.6	4.867	6.813	6.79	6.59	6.69	6.49	6.59	6.93	80.2619	77.8978	79.0798	38.9359	37.789	38.3625	11.9504	11.5984	11.7744	36.3516	35.2809	35.8163	50.8863	49.3874	50.1369	76.7157	77.8978	81.9168	37.2156	37.789	39.7387	11.4224	11.5984	12.1968	34.7455	35.2809	37.1011	48.638	49.3874	51.9355
UNSATURATED OILS AND SPREADS (Or foods from which these are derived)
Polyunsaturated margarine (as proxy)	Monounsaturated margarine	Meadow Lea Monounsaturated Canola	500g	1.1	0.5	1	0.538	0.226	0.186	0.186	0.412	3	2.99	3	3	2.99	3.68	3.5508	3.53896	3.5508	1.4916	1.48663	1.4916	1.2276	1.22351	1.2276	1.2276	1.22351	1.2276	2.7192	2.71014	2.7192	3.5508	3.53896	4.35565	1.4916	1.48663	1.8297	1.2276	1.22351	1.50586	1.2276	1.22351	1.50586	2.7192	2.71014	3.33555
Polyunsaturated oil (as proxy)	Sunflower oil	Crisco Polyunsaturated Sunflower	750mL	1.1	0.75	1	0.757	0.318	0.261	0.262	0.579	5.09	5.24	5.63	5.09	5.24	5.85	5.65126	5.8178	6.2508	2.37398	2.44394	2.62583	1.94845	2.00587	2.15516	1.95592	2.01356	2.16342	4.32243	4.44981	4.781	5.65126	5.8178	6.49506	2.37398	2.44394	2.72844	1.94845	2.00587	2.23938	1.95592	2.01356	2.24796	4.32243	4.44981	4.96782
														TOTAL Cost		TOTAL Cost		906.622	853.96	861.936	472.898	445.341	448.651	166.415	157.078	158.616	310.6	292.436	296.355	639.313	602.418	607.267	895.827	847.911	969.352	467.062	442.198	505.034	164.383	155.937	177.524	306.957	290.392	332.803	631.444	598.135	682.558	TOTAL Cost
												Calculated totals per household, per store ($)		Total cost mean		Total cost mean			874.173			455.63			160.703			299.797			616.333			904.363			471.431			165.948			310.05			637.379		Total cost mean
														Total cost St. Dev.		Total cost St. Dev.			28.3838			15.0457			5.0063			9.55866			20.0483			61.1687			31.645			10.8783			21.3742			42.5232		Total cost St. Dev.
														Fruit & Veg		Fruit & Veg		286.76	246.047	257.308	145.8	124.894	130.622	53.6203	46.4815	48.2458	97.2355	82.9422	86.8327	199.42	171.375	178.868	285.548	245.875	306.837	145.133	124.771	155.779	53.3224	46.3669	57.1669	96.9225	82.9487	104.129	198.455	171.138	212.946	Fruit & Veg
														Fruit & Veg mean		Fruit & Veg mean			263.372			133.772			49.4492			89.0035			183.221			279.42			141.894			52.2854			94.6667			194.18		Fruit & Veg mean
														Fruit & Veg St. Dev.		Fruit & Veg St. Dev.			21.0233			10.8032			3.71845			7.3898			14.5205			30.9399			15.7559			5.47416			10.7688			21.2297		Fruit & Veg St. Dev.
												Cost of Core Food Groups		Fruit		Fruit		140.921	105.447	109.292	72.3313	54.1235	56.0965	24.9418	18.6633	19.3436	49.8837	37.3265	38.6873	97.2732	72.7867	75.4402	141.035	105.447	146.88	72.3894	54.1235	75.3897	24.9619	18.6633	25.9964	49.9237	37.3265	51.9929	97.3513	72.7867	101.386	Fruit
														Fruit mean		Fruit mean			118.553			60.8504			20.9829			41.9658			81.8334			131.121			67.3008			23.2072			46.4144			90.508		Fruit mean
														Fruit St. Dev.		Fruit St. Dev.			19.4663			9.99157			3.44537			6.89074			13.4369			22.4249			11.5101			3.96901			7.93801			15.4791		Fruit St. Dev.
														Veg. & Legumes		Veg. & Legumes		145.839	140.599	148.017	73.4688	70.7705	74.5256	28.6785	27.8182	28.9021	47.3519	45.6157	48.1454	102.147	98.5887	103.428	144.514	140.427	159.957	72.7435	70.6474	80.3897	28.3605	27.7037	31.1705	46.9988	45.6222	52.136	101.104	98.351	111.56	Veg. & Legumes
														Veg. & Legumes mean		Veg. & Legumes mean			144.818			72.9216			28.4663			47.0377			101.388			148.299			74.5935			29.0782			48.2523			103.672		Veg. & Legumes mean
														Veg. & Legumes St. Dev.		Veg. & Legumes St. Dev.			3.81256			1.93646			0.572256			1.29382			2.50731			10.3009			5.12789			1.84147			3.43307			6.96888		Veg. & Legumes St. Dev.
														Grains & Cereals		Grains & Cereals		145.118	145.582	145.118	83.6211	83.8921	83.6211	28.2117	28.3027	28.2117	35.2999	35.4088	35.2999	111.833	112.195	111.833	145.118	145.582	158.658	83.6211	83.8921	91.3996	28.2117	28.3027	30.8384	35.2999	35.4088	38.6226	111.833	112.195	122.238	Grains & Cereals
														Grains & cereals mean		Grains & cereals mean			145.272			83.7114			28.242			35.3362			111.953			149.786			86.3043			29.1176			36.4438			115.422		Grains & cereals mean
														Grains & Cereals St. Dev.		Grains & Cereals St. Dev.			0.268021			0.156454			0.0524931			0.0628228			0.208947			7.68695			4.41478			1.49095			1.88772			5.90573		Grains & Cereals St. Dev.
														Meats, nuts, seeds,egg		Meats, nuts, seeds,egg		285.791	276.975	266.383	152.232	147.05	141.163	54.7743	52.9988	51.6194	93.316	90.9514	87.6146	207.007	200.049	192.782	279.754	271.098	296.254	148.784	144.031	157.625	53.5678	51.973	56.6366	91.5918	88.8999	96.9414	202.352	196.004	214.261	Meats, nuts, seeds,egg
														Meats etc. mean		Meats etc. mean			276.383			146.815			53.1308			90.6273			199.946			282.369			150.146			54.0591			92.4777			204.206		Meats etc. mean
														Lean meats etc. St. Dev.		Lean meats etc. St. Dev.			9.71759			5.53846			1.5816			2.86448			7.11273			12.7804			6.89874			2.37028			4.09327			9.26896		Lean meats etc. St. Dev.
														Milk, yoghurt, cheese		Milk, yoghurt, cheese		179.751	176	183.326	87.3786	85.5739	89.1277	26.6326	26.0653	27.1564	81.5654	79.8971	83.2171	114.011	111.639	116.284	176.205	176	196.752	85.6583	85.5739	95.672	26.1046	26.0653	29.1371	79.9593	79.8971	89.3561	111.763	111.639	124.809	Milk, yoghurt, cheese
														Milk etc. mean		Milk etc. mean			179.692			87.3601			26.6181			81.5599			113.978			182.986			88.9681			27.1024			83.0708			116.07		Milk etc. mean
														Milk etc. St. Dev.		Milk etc. St. Dev.			3.66321			1.777			0.545676			1.66003			2.32264			11.9221			5.80591			1.76226			5.4433			7.56816		Milk etc. St. Dev.
														Unsat. Oils		Unsat. Oils		9.20206	9.35676	9.8016	3.86558	3.93056	4.11743	3.17605	3.22938	3.38276	3.18352	3.23707	3.39102	7.04163	7.15994	7.5002	9.20206	9.35676	10.8507	3.86558	3.93056	4.55814	3.17605	3.22938	3.74524	3.18352	3.23707	3.75382	7.04163	7.15994	8.30337	Unsat. Oils
														Unsat. Oils mean		Unsat. Oils mean			9.45347			3.97119			3.26273			3.27053			7.23392			9.80318			4.11809			3.38356			3.39147			7.50165		Unsat. Oils mean
														Unsat. Oils St. Dev.		Unsat. Oils St. Dev.			0.311253			0.130751			0.107316			0.107725			0.238067			0.910481			0.382472			0.314357			0.314944			0.696829		Unsat. Oils St. Dev.
												Proportions of Total Cost		Fruit & Veg mean		Fruit & Veg mean			0.301281			0.293598			0.307706			0.296879			0.297277			0.308969			0.300986			0.315071			0.305327			0.304653		Fruit & Veg mean
														Fruit		Fruit			0.135618			0.133552			0.13057			0.139981			0.132775			0.144987			0.142759			0.139846			0.149699			0.142		Fruit
														Veg & Legumes		Veg & Legumes			0.165663			0.160046			0.177136			0.156898			0.164502			0.163982			0.158228			0.175225			0.155627			0.162653		Veg & Legumes
														Grains & Cereals		Grains & Cereals			0.166183			0.183727			0.175741			0.117867			0.181645			0.165626			0.183069			0.175462			0.117541			0.181088		Grains & Cereals
														Meats, nuts, seed		Meats, nuts, seed			0.316165			0.322224			0.330615			0.302295			0.324412			0.312229			0.318491			0.325759			0.298267			0.320383		Meats, nuts, seed
														Milk, yoghurt, cheese		Milk, yoghurt, cheese			0.205557			0.191735			0.165636			0.27205			0.18493			0.202336			0.188719			0.163318			0.267927			0.182106		Milk, yoghurt, cheese
														Unsat. Oils		Unsat. Oils			0.0108142			0.00871583			0.0203029			0.0109091			0.011737			0.0108399			0.0087353			0.0203893			0.0109384			0.0117695		Unsat. Oils
[truncated: 1 more columns]

## Sheet: 1.4
1.4: HEALTHY DIET BASKET with increase of GST to 15%
							Weight for household per fortnight (kg)					LOGAN stores price per item ($)			INDOOROOPILLY stores price per item ($)				LOGAN: Price of food in healthy basket per household per fortnight with GST base increased to 15% ($)															INDOOROOPILLY: Price of food in healthy basket per household per fortnight with GST base increased to 15% ($)
Food Item	Description	Brand	Typical purchase size	GST multiple to account for increase to 15%	Weight multiple for collected price size	Edible portion/as cooked adjustment	Household 1	Household 2	Household 3	Household 4	Household 5	Coles/ Liquorland	Woolworths/ BWS	IGA	Coles/ Liquorland	Woolworths/ BWS	IGA	GST multiple to account for increase to 15%	Household 1			Household 2			Household 3			Household 4			Household 5			Household 1			Household 2			Household 3			Household 4			Household 5
																			Coles	Woolworths	IGA	Coles	Woolworths	IGA	Coles	Woolworths	IGA	Coles	Woolworths	IGA	Coles	Woolworths	IGA	Coles	Woolworths	IGA	Coles	Woolworths	IGA	Coles	Woolworths	IGA	Coles	Woolworths	IGA	Coles	Woolworths	IGA
FRUIT
Apples	Red, cheapest		Per kg	1	1	1.08	7.91	4.06	1.4	2.8	5.46	5.5	2.88	3.99	5.5	2.88	7.99	1	46.9854	24.6033	34.0858	24.1164	12.6282	17.4954	8.316	4.35456	6.03288	16.632	8.70912	12.0658	32.4324	16.9828	23.5282	46.9854	24.6033	68.257	24.1164	12.6282	35.0346	8.316	4.35456	12.0809	16.632	8.70912	24.1618	32.4324	16.9828	47.1154
Bananas	Cavendish, loose, cheapest		Per kg	1	1	1.54	7.91	4.06	1.4	2.8	5.46	3.3	2.49	1.99	3.3	2.49	1.99	1	40.1986	30.3317	24.241	20.6329	15.5685	12.4423	7.1148	5.36844	4.29044	14.2296	10.7369	8.58088	27.7477	20.9369	16.7327	40.1986	30.3317	24.241	20.6329	15.5685	12.4423	7.1148	5.36844	4.29044	14.2296	10.7369	8.58088	27.7477	20.9369	16.7327
Oranges	Loose, Navel, Cheapest		Per kg	1	1	1.3	7.91	4.06	1.4	2.8	5.46	3.98	3.98	3.99	3.99	3.98	3.99	1	40.9263	40.9263	41.0292	21.0064	21.0064	21.0592	7.2436	7.2436	7.2618	14.4872	14.4872	14.5236	28.25	28.25	28.321	41.0292	40.9263	41.0292	21.0592	21.0064	21.0592	7.2618	7.2436	7.2618	14.5236	14.4872	14.5236	28.321	28.25	28.321
VEGETABLES AND LEGUMES
Potato	Loose, white, cheapest		Per kg	1	1	1.18	2.97	1.62	0.7	0.8	2.32	2.98	2.98	2.49	2.98	2.98	2.49	1	10.4437	10.4437	8.72645	5.69657	5.69657	4.75988	2.46148	2.46148	2.05674	2.81312	2.81312	2.35056	8.15805	8.15805	6.81662	10.4437	10.4437	8.72645	5.69657	5.69657	4.75988	2.46148	2.46148	2.05674	2.81312	2.81312	2.35056	8.15805	8.15805	6.81662
Sweet corn	Can 420g	Edgell	420	1	0.42	1	1.485	0.81	0.35	0.4	1.16	1.77	1.79	1.77	1.41	1.49	1.52	1	6.25821	6.32893	6.25821	3.41357	3.45214	3.41357	1.475	1.49167	1.475	1.68571	1.70476	1.68571	4.88857	4.94381	4.88857	4.98536	5.26821	5.37429	2.71929	2.87357	2.93143	1.175	1.24167	1.26667	1.34286	1.41905	1.44762	3.89429	4.11524	4.1981
Broccoli	Fresh, loose, cheapest		Per kg	1	1	1.67	2.17	1.12	0.35	0.7	1.47	3.98	2.98	4.99	3.98	2.98	5.99	1	14.4231	10.7992	18.0833	7.44419	5.57379	9.3333	2.32631	1.74181	2.91665	4.65262	3.48362	5.83331	9.7705	7.3156	12.25	14.4231	10.7992	21.7072	7.44419	5.57379	11.2037	2.32631	1.74181	3.50115	4.65262	3.48362	7.00231	9.7705	7.3156	14.7049
Cabbage	White, fresh, 1/2		Half (per 1.5 kg)	1	1.5	1.25	2.17	1.12	0.35	0.7	1.47	1.99	1.99	1.99	1.8	2.49	1.99	1	3.59858	3.59858	3.59858	1.85733	1.85733	1.85733	0.580417	0.580417	0.580417	1.16083	1.16083	1.16083	2.43775	2.43775	2.43775	3.255	4.50275	3.59858	1.68	2.324	1.85733	0.525	0.72625	0.580417	1.05	1.4525	1.16083	2.205	3.05025	2.43775
Lettuce	Loose, whole, iceberg		Whole (per 0.6 kg)	1	0.6	1.33	2.17	1.12	0.35	0.7	1.47	1.98	1.98	2	2.48	1.98	1.49	1	9.52413	9.52413	9.62033	4.91568	4.91568	4.96533	1.53615	1.53615	1.55167	3.0723	3.0723	3.10333	6.45183	6.45183	6.517	11.9292	9.52413	7.16715	6.15701	4.91568	3.69917	1.92407	1.53615	1.15599	3.84813	3.0723	2.31198	8.08108	6.45183	4.85517
Carrot	Loose, cheapest		Per kg	1	1	1.3	3.255	1.68	0.525	1.05	2.205	1.98	1.98	1.98	1.98	1.98	3.99	1	8.37837	8.37837	8.37837	4.32432	4.32432	4.32432	1.35135	1.35135	1.35135	2.7027	2.7027	2.7027	5.67567	5.67567	5.67567	8.37837	8.37837	16.8837	4.32432	4.32432	8.71416	1.35135	1.35135	2.72318	2.7027	2.7027	5.44635	5.67567	5.67567	11.4373
Pumpkin	Kent/Jap		Per kg	1	1	1.25	3.255	1.68	0.525	1.05	2.205	2.98	2.98	2.99	2.49	2.98	1.99	1	12.1249	12.1249	12.1656	6.258	6.258	6.279	1.95562	1.95562	1.96219	3.91125	3.91125	3.92438	8.21363	8.21363	8.24119	10.1312	12.1249	8.09681	5.229	6.258	4.179	1.63406	1.95562	1.30594	3.26813	3.91125	2.61187	6.86306	8.21363	5.48494
Canned 4 bean mix	Canned	Edgell	420	1	0.42	1	2.76	0.96	1.05	0.75	2.01	1.78	1.78	1.79	1.78	1.78	2	1	11.6971	11.6971	11.7629	4.06857	4.06857	4.09143	4.45	4.45	4.475	3.17857	3.17857	3.19643	8.51857	8.51857	8.56643	11.6971	11.6971	13.1429	4.06857	4.06857	4.57143	4.45	4.45	5	3.17857	3.17857	3.57143	8.51857	8.51857	9.57143
Tomatoes canned	Canned, no added salt	Ardmona	400g	1	0.4	1	2.373	1.218	0.42	0.84	1.638	1.4	1.4	1.69	1.4	1.4	1.75	1	8.3055	8.3055	10.0259	4.263	4.263	5.14605	1.47	1.47	1.7745	2.94	2.94	3.549	5.733	5.733	6.92055	8.3055	8.3055	10.3819	4.263	4.263	5.32875	1.47	1.47	1.8375	2.94	2.94	3.675	5.733	5.733	7.16625
Onion	Brown cheapest per kg		Per kg	1	1	1.25	2.373	1.218	0.42	0.84	1.638	2.98	2.98	3	2.98	2.98	2.49	1	8.83943	8.83943	8.89875	4.53705	4.53705	4.5675	1.5645	1.5645	1.575	3.129	3.129	3.15	6.10155	6.10155	6.1425	8.83943	8.83943	7.38596	4.53705	4.53705	3.79103	1.5645	1.5645	1.30725	3.129	3.129	2.6145	6.10155	6.10155	5.09828
Tomatoes	Fresh, loose, round (not vine-ripened)		Per kg	1	1	1.01	2.373	1.218	0.42	0.84	1.638	6.98	5.98	5.99	6.98	5.98	6.99	1	16.7292	14.3324	14.3564	8.58666	7.35648	7.36878	2.96092	2.53672	2.54096	5.92183	5.07343	5.08192	11.5476	9.89319	9.90974	16.7292	14.3324	16.7531	8.58666	7.35648	8.59896	2.96092	2.53672	2.96516	5.92183	5.07343	5.93032	11.5476	9.89319	11.5641
Frozen mixed vegetables	Cheapest avaialbe 500g	Heinz, Birdseye or McCain	500g	1	0.5	1	2.373	1.218	0.42	0.84	1.638	2.5	2.69	2.59	2.5	2.69	3.2	1	11.865	12.7667	12.2921	6.09	6.55284	6.30924	2.1	2.2596	2.1756	4.2	4.5192	4.3512	8.19	8.81244	8.48484	11.865	12.7667	15.1872	6.09	6.55284	7.7952	2.1	2.2596	2.688	4.2	4.5192	5.376	8.19	8.81244	10.4832
Peas - frozen	Cheapest 500g	Edgell, Birdseye or McCain	500g	1	0.5	1	2.373	1.218	0.42	0.84	1.638	2.19	2.25	2.19	2.19	2.25	2.32	1	10.3937	10.6785	10.3937	5.33484	5.481	5.33484	1.8396	1.89	1.8396	3.6792	3.78	3.6792	7.17444	7.371	7.17444	10.3937	10.6785	11.0107	5.33484	5.481	5.65152	1.8396	1.89	1.9488	3.6792	3.78	3.8976	7.17444	7.371	7.60032
GRAIN (CEREAL) FOODS - WHOLEGRAIN AND REFINED
Breakfast wheat biscuit	Weetbix	Sanitarium Weet-bix	375	1	0.375	1	2.896	1.656	0.56	0.72	2.216	2.89	2.89	2.89	2.89	2.89	2.93	1	22.3185	22.3185	22.3185	12.7622	12.7622	12.7622	4.31573	4.31573	4.31573	5.5488	5.5488	5.5488	17.078	17.078	17.078	22.3185	22.3185	22.6274	12.7622	12.7622	12.9389	4.31573	4.31573	4.37547	5.5488	5.5488	5.6256	17.078	17.078	17.3143
Bread - wholemeal	Sliced, wholemeal	Tip top Sunblest	700	1	0.7	1	5.792	3.312	1.12	1.44	4.432	3.69	2.88	3.69	3.69	2.88	3.7	1	30.5321	23.8299	30.5321	17.459	13.6265	17.459	5.904	4.608	5.904	7.59086	5.92457	7.59086	23.363	18.2345	23.363	30.5321	23.8299	30.6149	17.459	13.6265	17.5063	5.904	4.608	5.92	7.59086	5.92457	7.61143	23.363	18.2345	23.4263
Rolled oats/porridge	Oats, whole	Uncle Toby's Traditional	1kg	1	1	1	8.688	4.968	1.68	2.16	6.648	5.5	6.29	5.5	5.5	6.29	6.67	1	47.784	54.6475	47.784	27.324	31.2487	27.324	9.24	10.5672	9.24	11.88	13.5864	11.88	36.564	41.8159	36.564	47.784	54.6475	57.949	27.324	31.2487	33.1366	9.24	10.5672	11.2056	11.88	13.5864	14.4072	36.564	41.8159	44.3422
Bread - white	Sliced, white loaf	Tip top Sunblest	700g	1	0.7	1	1.133	0.669	0.224	0.256	0.893	3.69	2.88	3.69	3.69	2.88	3.7	1	5.97253	4.66149	5.97253	3.52659	2.75246	3.52659	1.1808	0.9216	1.1808	1.34949	1.05326	1.34949	4.70739	3.67406	4.70739	5.97253	4.66149	5.98871	3.52659	2.75246	3.53614	1.1808	0.9216	1.184	1.34949	1.05326	1.35314	4.70739	3.67406	4.72014
Cereals -refined	Refined or lower fibre cereals/grains - cornflakes	Kelloggs	725g	1	0.725	1	0.85	0.502	0.168	0.192	0.67	4	5.25	4	4	5.25	4.62	1	4.68966	6.15517	4.68966	2.76966	3.63517	2.76966	0.926897	1.21655	0.926897	1.05931	1.39034	1.05931	3.69655	4.85172	3.69655	4.68966	6.15517	5.41655	2.76966	3.63517	3.19895	0.926897	1.21655	1.07057	1.05931	1.39034	1.2235	3.69655	4.85172	4.26952
Pasta	White, spaghetti, dry	San Remo	500g	1	0.5	0.33	2.124	1.254	0.42	0.48	1.674	2.25	2.25	2.25	2.25	2.25	2.34	1	3.15414	3.15414	3.15414	1.86219	1.86219	1.86219	0.6237	0.6237	0.6237	0.7128	0.7128	0.7128	2.48589	2.48589	2.48589	3.15414	3.15414	3.28031	1.86219	1.86219	1.93668	0.6237	0.6237	0.648648	0.7128	0.7128	0.741312	2.48589	2.48589	2.58533
Rice	White, medium grain	SunRice	1kg	1	1	0.5	2.124	1.254	0.42	0.48	1.674	3.39	3.49	3.39	3.39	3.49	3.55	1	3.60018	3.70638	3.60018	2.12553	2.18823	2.12553	0.7119	0.7329	0.7119	0.8136	0.8376	0.8136	2.83743	2.92113	2.83743	3.60018	3.70638	3.7701	2.12553	2.18823	2.22585	0.7119	0.7329	0.7455	0.8136	0.8376	0.852	2.83743	2.92113	2.97135
Wholegrain crackers	Low salt, mixed grain	VitaWeat	250g	1	0.25	1	0.991	0.585	0.196	0.224	0.781	3.5	3.5	3.5	3.5	3.5	3.68	1	13.874	13.874	13.874	8.19	8.19	8.19	2.744	2.744	2.744	3.136	3.136	3.136	10.934	10.934	10.934	13.874	13.874	14.5875	8.19	8.19	8.6112	2.744	2.744	2.88512	3.136	3.136	3.29728	10.934	10.934	11.4963
LEAN MEATS AND POULTRY, FISH, EGGS, NUTS AND SEEDS - raw price
Beef - mince	pre pack, lean, not heart smart		per kg	1	1	1.25	1.514	0.865	0.303	0.433	1.168	11	14	13.99	11	14	10.49	1	20.8175	26.495	26.4761	11.8938	15.1375	15.1267	4.16625	5.3025	5.29871	5.95375	7.5775	7.57209	16.06	20.44	20.4254	20.8175	26.495	19.8523	11.8938	15.1375	11.3423	4.16625	5.3025	3.97309	5.95375	7.5775	5.67771	16.06	20.44	15.3154
Lamb - chops	lean, loin		per kg	1	1	1.81	1.516	0.866	0.303	0.433	1.169	18	12.99	9.99	16	12.99	21.99	1	49.3913	35.644	27.4122	28.2143	20.3613	15.6589	9.87174	7.12411	5.47882	14.1071	10.1807	7.82946	38.086	27.4854	21.1377	43.9034	35.644	60.3397	25.0794	20.3613	34.4684	8.77488	7.12411	12.06	12.5397	10.1807	17.2342	33.8542	27.4854	46.5284
Beef - steak	Rump, semi-trimmed, pre-pack		per kg	1	1	1.25	1.518	0.867	0.304	0.434	1.171	17	15.99	18.99	17	15.99	11.99	1	32.2575	30.341	36.0335	18.4237	17.3292	20.5804	6.46	6.0762	7.2162	9.2225	8.67457	10.3021	24.8838	23.4054	27.7966	32.2575	30.341	22.751	18.4237	17.3292	12.9942	6.46	6.0762	4.5562	9.2225	8.67457	6.50457	24.8838	23.4054	17.5504
Tuna - canned	Canned in spring water	John West	130g	1	0.13	1.24	2.675	1.374	0.467	0.934	1.841	3.45	3.55	3.29	3.45	3.55	3.5	1	88.0281	90.5796	83.9456	45.2152	46.5258	43.1182	15.3679	15.8133	14.6552	30.7358	31.6267	29.3104	60.5831	62.3391	57.7734	88.0281	90.5796	89.3038	45.2152	46.5258	45.8705	15.3679	15.8133	15.5906	30.7358	31.6267	31.1812	60.5831	62.3391	61.4611
Chicken - fresh	Breast, skinless, tray, pre-pack, not organic or free range		Per kg	1	1	1.25	2.137	1.098	0.373	0.746	1.471	12	9.99	9.99	12	7.99	13.99	1	32.055	26.6858	26.6858	16.47	13.7113	13.7113	5.595	4.65784	4.65784	11.19	9.31568	9.31568	22.065	18.3691	18.3691	32.055	21.3433	37.3708	16.47	10.9663	19.2013	5.595	3.72534	6.52284	11.19	7.45068	13.0457	22.065	14.6916	25.7241
Eggs	Fresh, free range	Sunnyqueen Farms	700g	1	0.7	1.14	3.208	1.648	0.56	1.12	2.208	5.8	6.69	6.25	5.8	6.69	6.25	1	30.3019	34.9516	32.6529	15.5665	17.9552	16.7743	5.2896	6.10128	5.7	10.5792	12.2026	11.4	20.8561	24.0565	22.4743	30.3019	34.9516	32.6529	15.5665	17.9552	16.7743	5.2896	6.10128	5.7	10.5792	12.2026	11.4	20.8561	24.0565	22.4743
Nuts - Peanuts	Peanuts - roasted, unsalted	Nobby's	375g	1.04545	0.375	1	0.96	0.36	0.42	0.42	0.78	2.99	3.05	3.85	2.99	3.05	3.03	1.04545	8.00233	8.16291	10.304	3.00087	3.06109	3.864	3.50102	3.57127	4.508	3.50102	3.57127	4.508	6.50189	6.63236	8.372	8.00233	8.16291	8.10938	3.00087	3.06109	3.04102	3.50102	3.57127	3.54785	3.50102	3.57127	3.54785	6.50189	6.63236	6.58887
MILK, YOGHURT, CHEESE AND ALTERNATIVES
Cheddar Cheese - full fat	Full Fat, block	Coon	250g	1	0.25	1	1.104	0.544	0.16	0.52	0.704	4.69	5.1	5.1	4.69	5.1	5.93	1	20.711	22.5216	22.5216	10.2054	11.0976	11.0976	3.0016	3.264	3.264	9.7552	10.608	10.608	13.207	14.3616	14.3616	20.711	22.5216	26.1869	10.2054	11.0976	12.9037	3.0016	3.264	3.7952	9.7552	10.608	12.3344	13.207	14.3616	16.6989
Milk - Full cream	~3.5 - 4% fat, not longlife	Paul's	2L	1	2	1	7.651	3.713	1.125	3.375	4.838	2.99	3.1	3.05	2.99	3.1	2.99	1	11.4382	11.859	11.6678	5.55094	5.75515	5.66233	1.68188	1.74375	1.71562	5.04563	5.23125	5.14687	7.23281	7.4989	7.37795	11.4382	11.859	11.4382	5.55094	5.75515	5.55094	1.68188	1.74375	1.68188	5.04563	5.23125	5.04563	7.23281	7.4989	7.23281
Cheddar Cheese - reduced fat	Reduced fat, block	Coon	250g	1	0.25	1	0.408	0.198	0.06	0.18	0.258	5.1	5.1	5.1	5.1	5.1	5.93	1	8.3232	8.3232	8.3232	4.0392	4.0392	4.0392	1.224	1.224	1.224	3.672	3.672	3.672	5.2632	5.2632	5.2632	8.3232	8.3232	9.67776	4.0392	4.0392	4.69656	1.224	1.224	1.4232	3.672	3.672	4.2696	5.2632	5.2632	6.11976
Milk - Reduced fat/low fat milk	~1-2% fat, not longlife	Paul's Trim	2L	1	2	1	26.867	13.034	4	12.167	17.034	3.72	3.46	3.89	3.72	3.46	4.25	1	49.9726	46.4799	52.2563	24.2432	22.5488	25.3511	7.44	6.92	7.78	22.6306	21.0489	23.6648	31.6832	29.4688	33.1311	49.9726	46.4799	57.0924	24.2432	22.5488	27.6973	7.44	6.92	8.5	22.6306	21.0489	25.8549	31.6832	29.4688	36.1972
Yoghurt - low fat	Plain, Natural, reduced fat, <~2% fat	Jalna	1kg	1	1	1	10.746	5.213	1.6	4.867	6.813	6.79	6.59	6.69	6.49	6.59	6.93	1	72.9653	70.8161	71.8907	35.3963	34.3537	34.875	10.864	10.544	10.704	33.0469	32.0735	32.5602	46.2603	44.8977	45.579	69.7415	70.8161	74.4698	33.8324	34.3537	36.1261	10.384	10.544	11.088	31.5868	32.0735	33.7283	44.2164	44.8977	47.2141
UNSATURATED OILS AND SPREADS (Or foods from which these are derived)
Polyunsaturated margarine (as proxy)	Monounsaturated margarine	Meadow Lea Monounsaturated Canola	500g	1	0.5	1	0.538	0.226	0.186	0.186	0.412	3	2.99	3	3	2.99	3.68	1	3.228	3.21724	3.228	1.356	1.35148	1.356	1.116	1.11228	1.116	1.116	1.11228	1.116	2.472	2.46376	2.472	3.228	3.21724	3.95968	1.356	1.35148	1.66336	1.116	1.11228	1.36896	1.116	1.11228	1.36896	2.472	2.46376	3.03232
Polyunsaturated oil (as proxy)	Sunflower oil	Crisco Polyunsaturated Sunflower	750mL	1	0.75	1	0.757	0.318	0.261	0.262	0.579	5.09	5.24	5.63	5.09	5.24	5.85	1	5.13751	5.28891	5.68255	2.15816	2.22176	2.38712	1.77132	1.82352	1.95924	1.77811	1.83051	1.96675	3.92948	4.04528	4.34636	5.13751	5.28891	5.9046	2.15816	2.22176	2.4804	1.77132	1.82352	2.0358	1.77811	1.83051	2.0436	3.92948	4.04528	4.5162
																	TOTAL Cost		825.246	777.392	784.922	430.298	405.254	408.369	151.743	143.264	144.784	282.821	266.317	270.002	582.041	548.518	553.153	815.432	771.893	882.287	424.993	402.397	459.518	149.895	142.227	161.848	279.509	264.458	303.011	574.888	544.625	621.367
															Calculated totals per household, per store ($)		Total cost mean			795.853			414.64			146.597			273.047			561.238			823.204			428.97			151.324			282.326			580.293		Calculated totals per household, per store ($)
																	Total cost St. Dev.			25.7317			13.6492			4.52098			8.66278			18.1651			55.6057			28.7673			9.88836			19.4301			38.6556

## Sheet: 1.5
1.5: HEALTHY BASKET with increase of GST to 20%
							Weight for household per fortnight (kg)					LOGAN stores price per item ($)			INDOOROOPILLY stores price per item ($)				LOGAN: Price of food in healthy basket per household per fortnight with GST base increased to 20% ($)															INDOOROOPILLY: Price of food in healthy basket per household per fortnight with GST base increased to 20% ($)
Food Item	Description	Brand	Typical purchase size	GST multiple to account for increase to 20%	Weight multiple for collected price size	Edible portion/as cooked adjustment	Household 1	Household 2	Household 3	Household 4	Household 5	Coles/ Liquorland	Woolworths/ BWS	IGA	Coles/ Liquorland	Woolworths/ BWS	IGA	GST multiple to account for increase to 20%	Household 1			Household 2			Household 3			Household 4			Household 5			Household 1			Household 2			Household 3			Household 4			Household 5
																			Coles	Woolworths	IGA	Coles	Woolworths	IGA	Coles	Woolworths	IGA	Coles	Woolworths	IGA	Coles	Woolworths	IGA	Coles	Woolworths	IGA	Coles	Woolworths	IGA	Coles	Woolworths	IGA	Coles	Woolworths	IGA	Coles	Woolworths	IGA
FRUIT
Apples	Red, cheapest		Per kg	1	1	1.08	7.91	4.06	1.4	2.8	5.46	5.5	2.88	3.99	5.5	2.88	7.99	1	46.9854	24.6033	34.0858	24.1164	12.6282	17.4954	8.316	4.35456	6.03288	16.632	8.70912	12.0658	32.4324	16.9828	23.5282	46.9854	24.6033	68.257	24.1164	12.6282	35.0346	8.316	4.35456	12.0809	16.632	8.70912	24.1618	32.4324	16.9828	47.1154
Bananas	Cavendish, loose, cheapest		Per kg	1	1	1.54	7.91	4.06	1.4	2.8	5.46	3.3	2.49	1.99	3.3	2.49	1.99	1	40.1986	30.3317	24.241	20.6329	15.5685	12.4423	7.1148	5.36844	4.29044	14.2296	10.7369	8.58088	27.7477	20.9369	16.7327	40.1986	30.3317	24.241	20.6329	15.5685	12.4423	7.1148	5.36844	4.29044	14.2296	10.7369	8.58088	27.7477	20.9369	16.7327
Oranges	Loose, Navel, Cheapest		Per kg	1	1	1.3	7.91	4.06	1.4	2.8	5.46	3.98	3.98	3.99	3.99	3.98	3.99	1	40.9263	40.9263	41.0292	21.0064	21.0064	21.0592	7.2436	7.2436	7.2618	14.4872	14.4872	14.5236	28.25	28.25	28.321	41.0292	40.9263	41.0292	21.0592	21.0064	21.0592	7.2618	7.2436	7.2618	14.5236	14.4872	14.5236	28.321	28.25	28.321
VEGETABLES AND LEGUMES
Potato	Loose, white, cheapest		Per kg	1	1	1.18	2.97	1.62	0.7	0.8	2.32	2.98	2.98	2.49	2.98	2.98	2.49	1	10.4437	10.4437	8.72645	5.69657	5.69657	4.75988	2.46148	2.46148	2.05674	2.81312	2.81312	2.35056	8.15805	8.15805	6.81662	10.4437	10.4437	8.72645	5.69657	5.69657	4.75988	2.46148	2.46148	2.05674	2.81312	2.81312	2.35056	8.15805	8.15805	6.81662
Sweet corn	Can 420g	Edgell	420	1	0.42	1	1.485	0.81	0.35	0.4	1.16	1.77	1.79	1.77	1.41	1.49	1.52	1	6.25821	6.32893	6.25821	3.41357	3.45214	3.41357	1.475	1.49167	1.475	1.68571	1.70476	1.68571	4.88857	4.94381	4.88857	4.98536	5.26821	5.37429	2.71929	2.87357	2.93143	1.175	1.24167	1.26667	1.34286	1.41905	1.44762	3.89429	4.11524	4.1981
Broccoli	Fresh, loose, cheapest		Per kg	1	1	1.67	2.17	1.12	0.35	0.7	1.47	3.98	2.98	4.99	3.98	2.98	5.99	1	14.4231	10.7992	18.0833	7.44419	5.57379	9.3333	2.32631	1.74181	2.91665	4.65262	3.48362	5.83331	9.7705	7.3156	12.25	14.4231	10.7992	21.7072	7.44419	5.57379	11.2037	2.32631	1.74181	3.50115	4.65262	3.48362	7.00231	9.7705	7.3156	14.7049
Cabbage	White, fresh, 1/2		Half (per 1.5 kg)	1	1.5	1.25	2.17	1.12	0.35	0.7	1.47	1.99	1.99	1.99	1.8	2.49	1.99	1	3.59858	3.59858	3.59858	1.85733	1.85733	1.85733	0.580417	0.580417	0.580417	1.16083	1.16083	1.16083	2.43775	2.43775	2.43775	3.255	4.50275	3.59858	1.68	2.324	1.85733	0.525	0.72625	0.580417	1.05	1.4525	1.16083	2.205	3.05025	2.43775
Lettuce	Loose, whole, iceberg		Whole (per 0.6 kg)	1	0.6	1.33	2.17	1.12	0.35	0.7	1.47	1.98	1.98	2	2.48	1.98	1.49	1	9.52413	9.52413	9.62033	4.91568	4.91568	4.96533	1.53615	1.53615	1.55167	3.0723	3.0723	3.10333	6.45183	6.45183	6.517	11.9292	9.52413	7.16715	6.15701	4.91568	3.69917	1.92407	1.53615	1.15599	3.84813	3.0723	2.31198	8.08108	6.45183	4.85517
Carrot	Loose, cheapest		Per kg	1	1	1.3	3.255	1.68	0.525	1.05	2.205	1.98	1.98	1.98	1.98	1.98	3.99	1	8.37837	8.37837	8.37837	4.32432	4.32432	4.32432	1.35135	1.35135	1.35135	2.7027	2.7027	2.7027	5.67567	5.67567	5.67567	8.37837	8.37837	16.8837	4.32432	4.32432	8.71416	1.35135	1.35135	2.72318	2.7027	2.7027	5.44635	5.67567	5.67567	11.4373
Pumpkin	Kent/Jap		Per kg	1	1	1.25	3.255	1.68	0.525	1.05	2.205	2.98	2.98	2.99	2.49	2.98	1.99	1	12.1249	12.1249	12.1656	6.258	6.258	6.279	1.95562	1.95562	1.96219	3.91125	3.91125	3.92438	8.21363	8.21363	8.24119	10.1312	12.1249	8.09681	5.229	6.258	4.179	1.63406	1.95562	1.30594	3.26813	3.91125	2.61187	6.86306	8.21363	5.48494
Canned 4 bean mix	Canned	Edgell	420	1	0.42	1	2.76	0.96	1.05	0.75	2.01	1.78	1.78	1.79	1.78	1.78	2	1	11.6971	11.6971	11.7629	4.06857	4.06857	4.09143	4.45	4.45	4.475	3.17857	3.17857	3.19643	8.51857	8.51857	8.56643	11.6971	11.6971	13.1429	4.06857	4.06857	4.57143	4.45	4.45	5	3.17857	3.17857	3.57143	8.51857	8.51857	9.57143
Tomatoes canned	Canned, no added salt	Ardmona	400g	1	0.4	1	2.373	1.218	0.42	0.84	1.638	1.4	1.4	1.69	1.4	1.4	1.75	1	8.3055	8.3055	10.0259	4.263	4.263	5.14605	1.47	1.47	1.7745	2.94	2.94	3.549	5.733	5.733	6.92055	8.3055	8.3055	10.3819	4.263	4.263	5.32875	1.47	1.47	1.8375	2.94	2.94	3.675	5.733	5.733	7.16625
Onion	Brown cheapest per kg		Per kg	1	1	1.25	2.373	1.218	0.42	0.84	1.638	2.98	2.98	3	2.98	2.98	2.49	1	8.83943	8.83943	8.89875	4.53705	4.53705	4.5675	1.5645	1.5645	1.575	3.129	3.129	3.15	6.10155	6.10155	6.1425	8.83943	8.83943	7.38596	4.53705	4.53705	3.79103	1.5645	1.5645	1.30725	3.129	3.129	2.6145	6.10155	6.10155	5.09828
Tomatoes	Fresh, loose, round (not vine-ripened)		Per kg	1	1	1.01	2.373	1.218	0.42	0.84	1.638	6.98	5.98	5.99	6.98	5.98	6.99	1	16.7292	14.3324	14.3564	8.58666	7.35648	7.36878	2.96092	2.53672	2.54096	5.92183	5.07343	5.08192	11.5476	9.89319	9.90974	16.7292	14.3324	16.7531	8.58666	7.35648	8.59896	2.96092	2.53672	2.96516	5.92183	5.07343	5.93032	11.5476	9.89319	11.5641
Frozen mixed vegetables	Cheapest avaialbe 500g	Heinz, Birdseye or McCain	500g	1	0.5	1	2.373	1.218	0.42	0.84	1.638	2.5	2.69	2.59	2.5	2.69	3.2	1	11.865	12.7667	12.2921	6.09	6.55284	6.30924	2.1	2.2596	2.1756	4.2	4.5192	4.3512	8.19	8.81244	8.48484	11.865	12.7667	15.1872	6.09	6.55284	7.7952	2.1	2.2596	2.688	4.2	4.5192	5.376	8.19	8.81244	10.4832
Peas - frozen	Cheapest 500g	Edgell, Birdseye or McCain	500g	1	0.5	1	2.373	1.218	0.42	0.84	1.638	2.19	2.25	2.19	2.19	2.25	2.32	1	10.3937	10.6785	10.3937	5.33484	5.481	5.33484	1.8396	1.89	1.8396	3.6792	3.78	3.6792	7.17444	7.371	7.17444	10.3937	10.6785	11.0107	5.33484	5.481	5.65152	1.8396	1.89	1.9488	3.6792	3.78	3.8976	7.17444	7.371	7.60032
GRAIN (CEREAL) FOODS - WHOLEGRAIN AND REFINED
Breakfast wheat biscuit	Weetbix	Sanitarium Weet-bix	375	1	0.375	1	2.896	1.656	0.56	0.72	2.216	2.89	2.89	2.89	2.89	2.89	2.93	1	22.3185	22.3185	22.3185	12.7622	12.7622	12.7622	4.31573	4.31573	4.31573	5.5488	5.5488	5.5488	17.078	17.078	17.078	22.3185	22.3185	22.6274	12.7622	12.7622	12.9389	4.31573	4.31573	4.37547	5.5488	5.5488	5.6256	17.078	17.078	17.3143
Bread - wholemeal	Sliced, wholemeal	Tip top Sunblest	700	1	0.7	1	5.792	3.312	1.12	1.44	4.432	3.69	2.88	3.69	3.69	2.88	3.7	1	30.5321	23.8299	30.5321	17.459	13.6265	17.459	5.904	4.608	5.904	7.59086	5.92457	7.59086	23.363	18.2345	23.363	30.5321	23.8299	30.6149	17.459	13.6265	17.5063	5.904	4.608	5.92	7.59086	5.92457	7.61143	23.363	18.2345	23.4263
Rolled oats/porridge	Oats, whole	Uncle Toby's Traditional	1kg	1	1	1	8.688	4.968	1.68	2.16	6.648	5.5	6.29	5.5	5.5	6.29	6.67	1	47.784	54.6475	47.784	27.324	31.2487	27.324	9.24	10.5672	9.24	11.88	13.5864	11.88	36.564	41.8159	36.564	47.784	54.6475	57.949	27.324	31.2487	33.1366	9.24	10.5672	11.2056	11.88	13.5864	14.4072	36.564	41.8159	44.3422
Bread - white	Sliced, white loaf	Tip top Sunblest	700g	1	0.7	1	1.133	0.669	0.224	0.256	0.893	3.69	2.88	3.69	3.69	2.88	3.7	1	5.97253	4.66149	5.97253	3.52659	2.75246	3.52659	1.1808	0.9216	1.1808	1.34949	1.05326	1.34949	4.70739	3.67406	4.70739	5.97253	4.66149	5.98871	3.52659	2.75246	3.53614	1.1808	0.9216	1.184	1.34949	1.05326	1.35314	4.70739	3.67406	4.72014
Cereals -refined	Refined or lower fibre cereals/grains - cornflakes	Kelloggs	725g	1	0.725	1	0.85	0.502	0.168	0.192	0.67	4	5.25	4	4	5.25	4.62	1	4.68966	6.15517	4.68966	2.76966	3.63517	2.76966	0.926897	1.21655	0.926897	1.05931	1.39034	1.05931	3.69655	4.85172	3.69655	4.68966	6.15517	5.41655	2.76966	3.63517	3.19895	0.926897	1.21655	1.07057	1.05931	1.39034	1.2235	3.69655	4.85172	4.26952
Pasta	White, spaghetti, dry	San Remo	500g	1	0.5	0.33	2.124	1.254	0.42	0.48	1.674	2.25	2.25	2.25	2.25	2.25	2.34	1	3.15414	3.15414	3.15414	1.86219	1.86219	1.86219	0.6237	0.6237	0.6237	0.7128	0.7128	0.7128	2.48589	2.48589	2.48589	3.15414	3.15414	3.28031	1.86219	1.86219	1.93668	0.6237	0.6237	0.648648	0.7128	0.7128	0.741312	2.48589	2.48589	2.58533
Rice	White, medium grain	SunRice	1kg	1	1	0.5	2.124	1.254	0.42	0.48	1.674	3.39	3.49	3.39	3.39	3.49	3.55	1	3.60018	3.70638	3.60018	2.12553	2.18823	2.12553	0.7119	0.7329	0.7119	0.8136	0.8376	0.8136	2.83743	2.92113	2.83743	3.60018	3.70638	3.7701	2.12553	2.18823	2.22585	0.7119	0.7329	0.7455	0.8136	0.8376	0.852	2.83743	2.92113	2.97135
Wholegrain crackers	Low salt, mixed grain	VitaWeat	250g	1	0.25	1	0.991	0.585	0.196	0.224	0.781	3.5	3.5	3.5	3.5	3.5	3.68	1	13.874	13.874	13.874	8.19	8.19	8.19	2.744	2.744	2.744	3.136	3.136	3.136	10.934	10.934	10.934	13.874	13.874	14.5875	8.19	8.19	8.6112	2.744	2.744	2.88512	3.136	3.136	3.29728	10.934	10.934	11.4963
LEAN MEATS AND POULTRY, FISH, EGGS, NUTS AND SEEDS - raw price
Beef - mince	pre pack, lean, not heart smart		per kg	1	1	1.25	1.514	0.865	0.303	0.433	1.168	11	14	13.99	11	14	10.49	1	20.8175	26.495	26.4761	11.8938	15.1375	15.1267	4.16625	5.3025	5.29871	5.95375	7.5775	7.57209	16.06	20.44	20.4254	20.8175	26.495	19.8523	11.8938	15.1375	11.3423	4.16625	5.3025	3.97309	5.95375	7.5775	5.67771	16.06	20.44	15.3154
Lamb - chops	lean, loin		per kg	1	1	1.81	1.516	0.866	0.303	0.433	1.169	18	12.99	9.99	16	12.99	21.99	1	49.3913	35.644	27.4122	28.2143	20.3613	15.6589	9.87174	7.12411	5.47882	14.1071	10.1807	7.82946	38.086	27.4854	21.1377	43.9034	35.644	60.3397	25.0794	20.3613	34.4684	8.77488	7.12411	12.06	12.5397	10.1807	17.2342	33.8542	27.4854	46.5284
Beef - steak	Rump, semi-trimmed, pre-pack		per kg	1	1	1.25	1.518	0.867	0.304	0.434	1.171	17	15.99	18.99	17	15.99	11.99	1	32.2575	30.341	36.0335	18.4237	17.3292	20.5804	6.46	6.0762	7.2162	9.2225	8.67457	10.3021	24.8838	23.4054	27.7966	32.2575	30.341	22.751	18.4237	17.3292	12.9942	6.46	6.0762	4.5562	9.2225	8.67457	6.50457	24.8838	23.4054	17.5504
Tuna - canned	Canned in spring water	John West	130g	1	0.13	1.24	2.675	1.374	0.467	0.934	1.841	3.45	3.55	3.29	3.45	3.55	3.5	1	88.0281	90.5796	83.9456	45.2152	46.5258	43.1182	15.3679	15.8133	14.6552	30.7358	31.6267	29.3104	60.5831	62.3391	57.7734	88.0281	90.5796	89.3038	45.2152	46.5258	45.8705	15.3679	15.8133	15.5906	30.7358	31.6267	31.1812	60.5831	62.3391	61.4611
Chicken - fresh	Breast, skinless, tray, pre-pack, not organic or free range		Per kg	1	1	1.25	2.137	1.098	0.373	0.746	1.471	12	9.99	9.99	12	7.99	13.99	1	32.055	26.6858	26.6858	16.47	13.7113	13.7113	5.595	4.65784	4.65784	11.19	9.31568	9.31568	22.065	18.3691	18.3691	32.055	21.3433	37.3708	16.47	10.9663	19.2013	5.595	3.72534	6.52284	11.19	7.45068	13.0457	22.065	14.6916	25.7241
Eggs	Fresh, free range	Sunnyqueen Farms	700g	1	0.7	1.14	3.208	1.648	0.56	1.12	2.208	5.8	6.69	6.25	5.8	6.69	6.25	1	30.3019	34.9516	32.6529	15.5665	17.9552	16.7743	5.2896	6.10128	5.7	10.5792	12.2026	11.4	20.8561	24.0565	22.4743	30.3019	34.9516	32.6529	15.5665	17.9552	16.7743	5.2896	6.10128	5.7	10.5792	12.2026	11.4	20.8561	24.0565	22.4743
Nuts - Peanuts	Peanuts - roasted, unsalted	Nobby's	375g	1.09091	0.375	1	0.96	0.36	0.42	0.42	0.78	2.99	3.05	3.85	2.99	3.05	3.03	1.09091	8.35025	8.51782	10.752	3.13135	3.19418	4.032	3.65324	3.72655	4.704	3.65324	3.72655	4.704	6.78458	6.92073	8.736	8.35025	8.51782	8.46196	3.13135	3.19418	3.17324	3.65324	3.72655	3.70211	3.65324	3.72655	3.70211	6.78458	6.92073	6.87535
MILK, YOGHURT, CHEESE AND ALTERNATIVES
Cheddar Cheese - full fat	Full Fat, block	Coon	250g	1	0.25	1	1.104	0.544	0.16	0.52	0.704	4.69	5.1	5.1	4.69	5.1	5.93	1	20.711	22.5216	22.5216	10.2054	11.0976	11.0976	3.0016	3.264	3.264	9.7552	10.608	10.608	13.207	14.3616	14.3616	20.711	22.5216	26.1869	10.2054	11.0976	12.9037	3.0016	3.264	3.7952	9.7552	10.608	12.3344	13.207	14.3616	16.6989
Milk - Full cream	~3.5 - 4% fat, not longlife	Paul's	2L	1	2	1	7.651	3.713	1.125	3.375	4.838	2.99	3.1	3.05	2.99	3.1	2.99	1	11.4382	11.859	11.6678	5.55094	5.75515	5.66233	1.68188	1.74375	1.71562	5.04563	5.23125	5.14687	7.23281	7.4989	7.37795	11.4382	11.859	11.4382	5.55094	5.75515	5.55094	1.68188	1.74375	1.68188	5.04563	5.23125	5.04563	7.23281	7.4989	7.23281
Cheddar Cheese - reduced fat	Reduced fat, block	Coon	250g	1	0.25	1	0.408	0.198	0.06	0.18	0.258	5.1	5.1	5.1	5.1	5.1	5.93	1	8.3232	8.3232	8.3232	4.0392	4.0392	4.0392	1.224	1.224	1.224	3.672	3.672	3.672	5.2632	5.2632	5.2632	8.3232	8.3232	9.67776	4.0392	4.0392	4.69656	1.224	1.224	1.4232	3.672	3.672	4.2696	5.2632	5.2632	6.11976
Milk - Reduced fat/low fat milk	~1-2% fat, not longlife	Paul's Trim	2L	1	2	1	26.867	13.034	4	12.167	17.034	3.72	3.46	3.89	3.72	3.46	4.25	1	49.9726	46.4799	52.2563	24.2432	22.5488	25.3511	7.44	6.92	7.78	22.6306	21.0489	23.6648	31.6832	29.4688	33.1311	49.9726	46.4799	57.0924	24.2432	22.5488	27.6973	7.44	6.92	8.5	22.6306	21.0489	25.8549	31.6832	29.4688	36.1972
Yoghurt - low fat	Plain, Natural, reduced fat, <~2% fat	Jalna	1kg	1	1	1	10.746	5.213	1.6	4.867	6.813	6.79	6.59	6.69	6.49	6.59	6.93	1	72.9653	70.8161	71.8907	35.3963	34.3537	34.875	10.864	10.544	10.704	33.0469	32.0735	32.5602	46.2603	44.8977	45.579	69.7415	70.8161	74.4698	33.8324	34.3537	36.1261	10.384	10.544	11.088	31.5868	32.0735	33.7283	44.2164	44.8977	47.2141
UNSATURATED OILS AND SPREADS (Or foods from which these are derived)
Polyunsaturated margarine (as proxy)	Monounsaturated margarine	Meadow Lea Monounsaturated Canola	500g	1	0.5	1	0.538	0.226	0.186	0.186	0.412	3	2.99	3	3	2.99	3.68	1	3.228	3.21724	3.228	1.356	1.35148	1.356	1.116	1.11228	1.116	1.116	1.11228	1.116	2.472	2.46376	2.472	3.228	3.21724	3.95968	1.356	1.35148	1.66336	1.116	1.11228	1.36896	1.116	1.11228	1.36896	2.472	2.46376	3.03232
Polyunsaturated oil (as proxy)	Sunflower oil	Crisco Polyunsaturated Sunflower	750mL	1	0.75	1	0.757	0.318	0.261	0.262	0.579	5.09	5.24	5.63	5.09	5.24	5.85	1	5.13751	5.28891	5.68255	2.15816	2.22176	2.38712	1.77132	1.82352	1.95924	1.77811	1.83051	1.96675	3.92948	4.04528	4.34636	5.13751	5.28891	5.9046	2.15816	2.22176	2.4804	1.77132	1.82352	2.0358	1.77811	1.83051	2.0436	3.92948	4.04528	4.5162
																	TOTAL Cost		825.594	777.747	785.37	430.429	405.387	408.537	151.895	143.419	144.98	282.973	266.472	270.198	582.324	548.806	553.517	815.78	772.248	882.639	425.123	402.531	459.651	150.048	142.382	162.003	279.661	264.613	303.165	575.171	544.913	621.653
															Calculated totals per household, per store ($)		Total cost mean			796.237			414.784			146.765			273.214			561.549			823.556			429.102			151.478			282.48			580.579		Calculated totals per household, per store ($)
																	Total cost St. Dev.			25.708			13.6397			4.51113			8.65393			18.1451			55.6049			28.767			9.88804			19.4298			38.655

## Sheet: 2.1
2.1: CURRENT (UNHEALTHY) DIET BASKET calculation of amounts for individuals and 5 households structures
Individual amount per fortnight													Individual amount per fortnight
Food Item	Size to collect price in store	Amount per fortnight (g/mL)											Food Item	Size to collect price in store	Amount per fortnight (g/mL)
		Adult male 19-50 yrs old	Adult female 19-50 yrs old	Senior male 70+ yrs old	Senior female 70+ yrs	Boy 14 yrs old	Girl 8 yrs old	Boy 4 yrs old							Household 1 (n=6: adult male 31-50 yrs old; adult female 31-50 yrs old; older female 70+ yrs old; boy 14yrs old; girl 8 yrs old; boy 4 yrs old)	Household 2 (n=3: single parent with 2 children: adult female 31-50 yrs old; boy 14 yrs old; girl 8 yrs old)	Household 3 (n=1: single unemployed person: adult male 31-50 yrs old)	Household 4 (n=2: older couple with no children: senior adult male 70+ yrs old; senior adult female 70+ yrs old, both pensioners)	Household 5 (n=4: adult male 31-50 yrs old; adult female 31-50 yrs old; boy 14yrs old; girl 8 yrs old)
FRUIT													FRUIT
(Fruit juice- see discretionary)													(Fruit juice- see discretionary)
Apples	Per Kg	500	500	600	500	600	600	400					Apples (red)	Per Kg	3100	1700	500	1100	2200
Bananas	Per Kg	500	500	600	600	600	600	400					Bananas (cavendish)	Per Kg	3200	1700	500	1200	2200
Canned fruit salad in juice	825g	500	500	600	500	600	600	400					Canned fruit salad in juice	825g	3100	1700	500	1100	2200
Oranges	Per Kg	500	500	600	600	600	600	400					Oranges (Navel)	Per Kg	3200	1700	500	1200	2200
VEGETABLES AND LEGUMES													VEGETABLES AND LEGUMES
Baked beans	425g	125	125	125	125	250	100	100					Baked beans	425g	825	475	125	250	600
Broccoli	Per Kg	70	70	70	70	30	30	30					Broccoli	Per Kg	300	130	70	140	200
Onion	Per Kg	100	100	100	100	80	80	80					Brown onion	Per Kg	540	260	100	200	360
Cabbage	HALF	70	70	70	70	30	30	30					Cabbage	HALF	300	130	70	140	200
Canned sweet corn	420g	100	100	100	100	70	70	70					Canned sweet corn	420g	510	240	100	200	340
Canned tomatoes	400g	400	400	400	400	150	100	150					Canned tomatoes	400g	1600	650	400	800	1050
Canned 4 bean mix	400g	150	150	150	150	100	100	100					Canned 4 bean mix	400g	750	350	150	300	500
Carrot	Per Kg	160	160	160	160	100	80	100					Carrot	Per Kg	760	340	160	320	500
Frozen mixed vegetables	1kg	200	200	200	200	100	100	100					Frozen mixed vegetables	1kg	900	400	200	400	600
Frozen peas	1kg	200	100	200	100	100	100	100					Frozen peas	1kg	700	300	200	300	500
Lettuce	Whole	100	100	100	100	80	80	80					Lettuce	Whole	540	260	100	200	360
Potatoes	Per Kg	400	400	400	400	500	150	250					Potatoes	Per Kg	2100	1050	400	800	1450
Pumpkin	Per Kg	200	300	200	300	100	100	100					Pumpkin	Per Kg	1100	500	200	500	700
Tomatoes	Per Kg	200	200	200	200	100	100	100					Tomatoes	Per Kg	900	400	200	400	600
Grain (Cereal) Foods – Wholegrain and Refined													Grain (Cereal) Foods – Wholegrain and Refined
Breakfast wheat biscuit	750g	250	200	250	200	300	200	250					Breakfast wheat biscuit (weetbix)	750g	1400	700	250	450	950
Breakfast cereals (refined)	750g	250	200	250	200	300	200	250					Breakfast cereals refined	750g	1400	700	250	450	950
Noodles (wheat)	370g	-		-		-		-					Noodles (wheat)	370g			-
Pasta	500g	300	250	300	250	300	250	300					Pasta	500g	1650	800	300	550	1100
Rice white-	1kg	300	250	300	250	300	250	300					Rice white- (long grain)	1kg	1650	800	300	550	1100
Rolled oats	1kg	100	100	100	100	100	100	100					Rolled oats	1kg	600	300	100	200	400
White bread	800g	950	600	850	700	1000	600	750					White bread	800g	4600	2200	950	1550	3150
Wholemeal bread	800g	150	100	150	100	150	100	100					Wholemeal bread	800g	700	350	150	250	500
Dry biscuits (wheat)	125g	250	180	250	180	250	180	200					Dry biscuits (wheat)	125g	1240	610	250	430	860
Lean Meats and Poultry, Fish, Eggs, Nuts and Seeds													Lean Meats and Poultry, Fish, Eggs, Nuts and Seeds
Beef mince	Per Kg	200	100	150	150	200	75	75					Beef mince	Per Kg	800	375	200	300	575
Canned tuna in water	425g	285	280	280	280	120	100	80					Canned tuna in water	425g	1145	500	285	560	785
Chicken pieces	Per Kg	460	370	320	320	180	180	240					Chicken pieces	Per Kg	1750	730	460	640	1190
Eggs - chicken	700g (12@60g)	240	250	240	220	200	115	115					Eggs - chicken	700g (12@60g)	1140	565	240	460	805
Frozen chicken	2kg	-											Frozen chicken	2kg		0	-	0
Lamb chops (av fat)	Per Kg	200	100	150	150	200	70	70					Lamb chops (av fat)	Per Kg	790	370	200	300	570
Rump steak (av fat)	Per Kg	200	100	150	150	250	70	70					Rump steak (av fat)	Per Kg	840	420	200	300	620
Nuts (but salted in unhealthy basket- see under discretionary below)	/												Nuts (but salted in unhealthy basket- see under discretionary below)	/	0	0	0	0	0
Canned meat & onion/vegetables (proxy mixed meat/chicken/veg)	425g	600	400	400	250	500	300	300					Canned meat & onion/vegetables (proxy mixed meat/chicken/veg)	425g	2350	1200	600	650	1800
Milk, Yoghurt, Cheese and Alternatives													Milk, Yoghurt, Cheese and Alternatives
Full cream (~4% fat) milk (common brand-fresh)	2L	1600	1200	1500	1400	2000	1650	2000					Full cream (~4% fat) milk (common brand-fresh)	2L	9850	4850	1600	2900	6450
Hard cheddar cheese (full fat)	500g	120	110	100	100	140	120	130					Hard cheddar cheese (full fat)	500g	720	370	120	200	490
Hard cheddar cheese (reduced fat)	500g	55	50	40	40	60	50	55					Hard cheddar cheese (reduced fat)	500g	310	160	55	80	215
Reduced fat milk (~2% fat)/low fat milk -fresh)	2L	1000	750	1000	900	1300	1100	1300					Reduced fat milk (~2% fat)/low fat milk (common brand -fresh)	2L	6350	3150	1000	1900	4150
Low fat plain yoghurt (<2% fat)	1kg	130	180	80	140	60	200	200					Low fat plain yoghurt (<2% fat) (Common brand)	1kg	910	440	130	220	570
Full fat flavoured yoghurt (low fat available)	1kg	150	0	100	0	0	0	0					Full fat (low fat) flavoured yoghurt	1kg	150	0	150	100	150
Unsaturated Oils and Spreads (or foods from which these are derived)													Unsaturated Oils and Spreads (or foods from which these are derived)
Polyunsaturated margarine	500g	25	15	35	30	25	10	15					Polyunsaturated margarine	500g	120	50	25	65	75
Polyunsaturated oil	750mL	25	15	35	30	25	10	15					Polyunsaturated oil	750mL	120	50	25	65	75
Discretionary Choices													Discretionary Choices
Sugar white granulated	1Kg												Sugar white granulated	1Kg	0	0	0	0	0
Beer (full strength)	6 x 375ml	3569	2133	1958.8	1027	506.3	0	0					Beer (full strength)	6 x 375ml	7235.3	2639.3	3569	2985.8	6208.3
Wine (sparkling- proxy) (took most popular in category)	Bottle 750 ml	498	474	539.5	474	8.3	0	0					Wine (sparkling- proxy) (took most popular in category)	Bottle 750 ml	1454.3	482.3	498	1013.5	980.3
Spirits – (whiskey proxy)	Bottle 750ml	70.55	51.35	66.4	41.08	0	0	0					Spirits – (whiskey proxy)	Bottle 750ml	162.98	51.35	70.55	107.48	121.9
Wine (red)	Bottle 750ml	498	474	539.5	474	8.3	0	0					Wine (red)	Bottle 750ml	1454.3	482.3	498	1013.5	980.3
Butter	375g	58.1	67.15	95.45	67.15	58.1	55.3	58.1					Butter	375g	363.9	180.55	58.1	162.6	238.65
Muffins (proxy for muffins/cakes)	Pack of 4	747	711	664	553	415	395	664					Muffins (proxy for muffins/cakes)	Pack of 4	3485	1521	747	1217	2268
Cream filled biscuits (plus proxy for choc bisuits and shortbread bisuits )	500g	332	158	207.5	197.5	83	79	83					Cream filled biscuits (plus proxy for choc bisuits and shortbread bisuits )	500g	932.5	320	332	405	652
Muesli Bar	6pk or 185g	83	79	41.5	39.5	124.5	118.5	83					Muesli Bar	6pk or 185g	527.5	322	83	81	405
Nuts- salted peanuts	375g	83	63.2	58.1	79	33.2	11.85	24.9					Nuts- salted peanuts	375g	295.15	108.25	83	137.1	191.25
Pizza	525g	830	592.5	415	158	622.5	395	415					Pizza	525g	3013	1610	830	573	2440
Savory shapes	185g	249	237	249	158	207.5	197.5	249					Savory shapes	185g	1298	642	249	407	891
Confectionary: Bag mintees	250g	116.2	94.8	74.7	71.1	132.8	114.55	132.8					Confectionary: Bag mintees	250g	662.25	342.15	116.2	145.8	458.35
Chocolate: milk block	250g	58.1	47.4	33.2	27.65	66.4	55.3	66.4					Chocolate: milk block	250g	321.25	169.1	58.1	60.85	227.2
Sugar sweetened beverages- can	1.25L	4025.5	2504.3	1319.7	963.8	3486	1477.3	1660					Sugar sweetened beverages- can	1.25L	14116.9	7467.6	4025.5	2283.5	11493.1
Meat pie	check	332	158	166	79	415	59.25	166					Meat pie	check	1209.25	632.25	332	245	964.25
Lasagne	400g	332	316	332	158	332	118.5	124.5					Lasagne	400g	1381	766.5	332	490	1098.5
Hamburger	1 hamburger	332	158	166	158	332	118.5	207.5					Hamburger	1 hamburger	1306	608.5	332	324	940.5
Sausages (discretionary) (Includes amount added for salami)	Per kg	664	118.5	664	158	249	118.5	249					Sausages (discretionary) (Includes amount added for salami)	Per kg	1557	486	664	822	1150
Ham (and proxy for salami too)	sliced per 250g	332	118.5	332	158	166	118.5	166					Ham (and proxy for salami too)	sliced per 250g	1059	403	332	490	735
Potato crisps and other snack foods (extruded snacks) (1/2 mix) (Proxy potato chips)	175g pack	70.55	67.15	16.6	27.65	166	134.3	207.5					Potato crisps and other snack foods (extruded snacks) (1/2 mix) (Proxy potato chips)	175g pack	673.15	367.45	70.55	44.25	438
Bucket cooked chips (Take-away)	~150g	249	158	249	237	249	158	124.5					Bucket cooked chips (Take-away)	~150g	1175.5	565	249	486	814
Frozen icecream and deserts	2 litre	332	237	332	395	332	237	415					Frozen icecream and deserts	2 litre	1948	806	332	727	1138
Sugars (proxy sugar- jams, spreads etc)	1 Kg	207.5	150.1	298.8	229.1	265.6	308.1	332					Sugars (proxy sugar- jams, spreads etc)	1 Kg	1492.4	723.8	207.5	527.9	931.3
Salad dressing (oily)	330ml	132.8	126.4	66.4	86.9	91.3	86.9	91.3					Salad dressing (oily)	330ml	615.6	304.6	132.8	153.3	437.4
Tomato sauce	500ml	132.8	126.4	66.4	86.9	91.3	86.9	116.2					Tomato sauce	500ml	640.5	304.6	132.8	153.3	437.4
Soups (tin soup reconstituted)	505g	597.6	616.2	962.8	790	232.4	229.1	249					Soups (tin soup reconstituted)	505g	2714.3	1077.7	597.6	1752.8	1675.3
100% orange fruit juice drink	2L	1245	908.5	913	948	2075	1501	1523.05					100% orange fruit juice drink	2L	8200.55	4484.5	1245	1861	5729.5
Fish fillet crumbed frozen (fried)	360g	107.9	102.7	107.9	102.7	107.9	55.3	58.1					Fish fillet crumbed frozen (fried)	360g	534.6	265.9	107.9	210.6	373.8

## Sheet: 2.2
2.2: CURRENT (UNHEALTHY) DIET BASKET prices currently
							Weight for household per fortnight (kg)					LOGAN stores price per item ($)			INDOOROOPILLY stores price per item ($)			LOGAN: Price of food in Unhealthy basket per household per fortnight - CURRENT PRICING															INDOOROOPILLY: Price of food in Unhealthy basket per household per fortnight - CURRENT PRICING
Food Item	Description	Brand	Typical purchase size	GST status (1= applies currently; 1.1 does not apply currently)	Weight multiple for collected price size	Edible portion/as cooked adjustment	Household 1	Household 2	Household 3	Household 4	Household 5	Coles/ Liquorland	Woolworths/ BWS	IGA	Coles/ Liquorland	Woolworths/ BWS	IGA	Household 1			Household 2			Household 3			Household 4			Household 5			Household 1			Household 2			Household 3			Household 4			Household 5
																		Coles	Woolworths	IGA	Coles	Woolworths	IGA	Coles	Woolworths	IGA	Coles	Woolworths	IGA	Coles	Woolworths	IGA	Coles	Woolworths	IGA	Coles	Woolworths	IGA	Coles	Woolworths	IGA	Coles	Woolworths	IGA	Coles	Woolworths	IGA
FRUIT
Apples	Red, cheapest		Per kg	1.1	1	1.08	3.1	1.7	0.5	1.1	2.2	5.5	2.88	3.99	5.5	2.88	7.99	18.414	9.64224	13.3585	10.098	5.28768	7.32564	2.97	1.5552	2.1546	6.534	3.42144	4.74012	13.068	6.84288	9.48024	18.414	9.64224	26.7505	10.098	5.28768	14.6696	2.97	1.5552	4.3146	6.534	3.42144	9.49212	13.068	6.84288	18.9842
Bananas	Cavendish, loose, cheapest		Per kg	1.1	1	1.54	3.2	1.7	0.5	1.2	2.2	3.3	2.49	1.99	3.3	2.49	1.99	16.2624	12.2707	9.80672	8.6394	6.51882	5.20982	2.541	1.9173	1.5323	6.0984	4.60152	3.67752	11.1804	8.43612	6.74212	16.2624	12.2707	9.80672	8.6394	6.51882	5.20982	2.541	1.9173	1.5323	6.0984	4.60152	3.67752	11.1804	8.43612	6.74212
Oranges	Loose, Navel Cheapest		Per kg	1.1	1	1.3	3.2	1.7	0.5	1.2	2.2	3.98	3.98	3.99	3.99	3.98	3.99	16.5568	16.5568	16.5984	8.7958	8.7958	8.8179	2.587	2.587	2.5935	6.2088	6.2088	6.2244	11.3828	11.3828	11.4114	16.5984	16.5568	16.5984	8.8179	8.7958	8.8179	2.5935	2.587	2.5935	6.2244	6.2088	6.2244	11.4114	11.3828	11.4114
Fruit salad	Canned, in juice	Goulburn Valley	700g	1.1	0.7	1.5	3.1	1.7	0.5	1.1	2.2	3.99	3.99	4.89	3.99	3.99	4.34	26.505	26.505	32.4836	14.535	14.535	17.8136	4.275	4.275	5.23929	9.405	9.405	11.5264	18.81	18.81	23.0529	26.505	26.505	28.83	14.535	14.535	15.81	4.275	4.275	4.65	9.405	9.405	10.23	18.81	18.81	20.46
VEGETABLES AND LEGUMES
Potato	Loose, white, cheapest		Per kg	1.1	1	1.18	2.1	1.05	0.4	0.8	1.45	2.98	2.98	2.49	2.98	2.98	2.49	7.38444	7.38444	6.17022	3.69222	3.69222	3.08511	1.40656	1.40656	1.17528	2.81312	2.81312	2.35056	5.09878	5.09878	4.26039	7.38444	7.38444	6.17022	3.69222	3.69222	3.08511	1.40656	1.40656	1.17528	2.81312	2.81312	2.35056	5.09878	5.09878	4.26039
Sweet corn	Can 420g	Edgell	420g	1.1	0.42	1	0.51	0.24	0.1	0.2	0.34	1.77	1.79	1.77	1.41	1.49	1.52	2.14929	2.17357	2.14929	1.01143	1.02286	1.01143	0.421429	0.42619	0.421429	0.842857	0.852381	0.842857	1.43286	1.44905	1.43286	1.71214	1.80929	1.84571	0.805714	0.851429	0.868571	0.335714	0.354762	0.361905	0.671429	0.709524	0.72381	1.14143	1.20619	1.23048
Broccoli	Fresh, loose, cheapest		Per kg	1.1	1	1.67	0.3	0.13	0.07	0.14	0.2	3.98	2.98	4.99	3.98	2.98	5.99	1.99398	1.49298	2.49999	0.864058	0.646958	1.08333	0.465262	0.348362	0.583331	0.930524	0.696724	1.16666	1.32932	0.99532	1.66666	1.99398	1.49298	3.00099	0.864058	0.646958	1.30043	0.465262	0.348362	0.700231	0.930524	0.696724	1.40046	1.32932	0.99532	2.00066
Cabbage	White, fresh, 1/2		Half (per 1.5 kg)	1.1	1.5	1.25	0.3	0.13	0.07	0.14	0.2	1.99	1.99	1.99	1.8	2.49	1.99	0.4975	0.4975	0.4975	0.215583	0.215583	0.215583	0.116083	0.116083	0.116083	0.232167	0.232167	0.232167	0.331667	0.331667	0.331667	0.45	0.6225	0.4975	0.195	0.26975	0.215583	0.105	0.14525	0.116083	0.21	0.2905	0.232167	0.3	0.415	0.331667
Lettuce	Loose, whole, iceberg		Whole (per 0.6 kg)	1.1	0.6	1.33	0.54	0.26	0.1	0.2	0.36	1.98	1.98	2	2.48	1.98	1.49	2.37006	2.37006	2.394	1.14114	1.14114	1.15267	0.4389	0.4389	0.443333	0.8778	0.8778	0.886667	1.58004	1.58004	1.596	2.96856	2.37006	1.78353	1.42931	1.14114	0.858737	0.549733	0.4389	0.330283	1.09947	0.8778	0.660567	1.97904	1.58004	1.18902
Carrot	Loose, cheapest		Per kg	1.1	1	1.3	0.76	0.34	0.16	0.32	0.5	1.98	1.98	1.98	1.98	1.98	3.99	1.95624	1.95624	1.95624	0.87516	0.87516	0.87516	0.41184	0.41184	0.41184	0.82368	0.82368	0.82368	1.287	1.287	1.287	1.95624	1.95624	3.94212	0.87516	0.87516	1.76358	0.41184	0.41184	0.82992	0.82368	0.82368	1.65984	1.287	1.287	2.5935
Pumpkin	Kent/Jap		Per kg	1.1	1	1.25	1.1	0.5	0.2	0.5	0.7	2.98	2.98	2.99	2.49	2.98	1.99	4.0975	4.0975	4.11125	1.8625	1.8625	1.86875	0.745	0.745	0.7475	1.8625	1.8625	1.86875	2.6075	2.6075	2.61625	3.42375	4.0975	2.73625	1.55625	1.8625	1.24375	0.6225	0.745	0.4975	1.55625	1.8625	1.24375	2.17875	2.6075	1.74125
Canned 4 bean mix	Canned	Edgell	420g	1.1	0.42	1	0.75	0.35	0.15	0.3	0.5	1.78	1.78	1.79	1.78	1.78	2	3.17857	3.17857	3.19643	1.48333	1.48333	1.49167	0.635714	0.635714	0.639286	1.27143	1.27143	1.27857	2.11905	2.11905	2.13095	3.17857	3.17857	3.57143	1.48333	1.48333	1.66667	0.635714	0.635714	0.714286	1.27143	1.27143	1.42857	2.11905	2.11905	2.38095
Tomatoes canned	Canned, no added salt	Ardmona	400g	1.1	0.4	1	1.6	0.65	0.4	0.8	1.05	1.4	1.4	1.69	1.4	1.4	1.75	5.6	5.6	6.76	2.275	2.275	2.74625	1.4	1.4	1.69	2.8	2.8	3.38	3.675	3.675	4.43625	5.6	5.6	7	2.275	2.275	2.84375	1.4	1.4	1.75	2.8	2.8	3.5	3.675	3.675	4.59375
Onion	Brown cheapest per kg		Per kg	1.1	1	1.25	0.54	0.26	0.1	0.2	0.36	2.98	2.98	3	2.98	2.98	2.49	2.0115	2.0115	2.025	0.9685	0.9685	0.975	0.3725	0.3725	0.375	0.745	0.745	0.75	1.341	1.341	1.35	2.0115	2.0115	1.68075	0.9685	0.9685	0.80925	0.3725	0.3725	0.31125	0.745	0.745	0.6225	1.341	1.341	1.1205
Tomatoes	Fresh, loose, round (not vine-ripened)		Per kg	1.1	1	1.01	0.9	0.4	0.2	0.4	0.6	6.98	5.98	5.99	6.98	5.98	6.99	6.34482	5.43582	5.44491	2.81992	2.41592	2.41996	1.40996	1.20796	1.20998	2.81992	2.41592	2.41996	4.22988	3.62388	3.62994	6.34482	5.43582	6.35391	2.81992	2.41592	2.82396	1.40996	1.20796	1.41198	2.81992	2.41592	2.82396	4.22988	3.62388	4.23594
Frozen mixed vegetables	Cheapest avaialbe 500g	Heinz, Birdseye or McCain	500g	1.1	0.5	1	0.9	0.4	0.2	0.4	0.6	2.5	2.69	2.59	2.5	2.69	3.2	4.5	4.842	4.662	2	2.152	2.072	1	1.076	1.036	2	2.152	2.072	3	3.228	3.108	4.5	4.842	5.76	2	2.152	2.56	1	1.076	1.28	2	2.152	2.56	3	3.228	3.84
Peas - frozen	Cheapest 500g	Edgell, Birdseye or McCain	500g	1.1	0.5	1	0.7	0.3	0.2	0.3	0.5	2.19	2.25	2.19	2.19	2.25	2.32	3.066	3.15	3.066	1.314	1.35	1.314	0.876	0.9	0.876	1.314	1.35	1.314	2.19	2.25	2.19	3.066	3.15	3.248	1.314	1.35	1.392	0.876	0.9	0.928	1.314	1.35	1.392	2.19	2.25	2.32
Baked Beans	Canned, in tomato	Heinz	420g	1.1	0.42	1	0.825	0.475	0.125	0.25	0.6	1.94	1.94	1.94	1.94	1.94	1.97	3.81071	3.81071	3.81071	2.19405	2.19405	2.19405	0.577381	0.577381	0.577381	1.15476	1.15476	1.15476	2.77143	2.77143	2.77143	3.81071	3.81071	3.86964	2.19405	2.19405	2.22798	0.577381	0.577381	0.58631	1.15476	1.15476	1.17262	2.77143	2.77143	2.81429
GRAIN (CEREAL) FOODS - WHOLEGRAIN AND REFINED
Breakfast wheat biscuit	Weetbix	Sanitarium Weet-bix	375g	1.1	0.375	1	1.4	0.7	0.25	0.45	0.95	2.89	2.89	2.89	2.89	2.89	2.93	10.7893	10.7893	10.7893	5.39467	5.39467	5.39467	1.92667	1.92667	1.92667	3.468	3.468	3.468	7.32133	7.32133	7.32133	10.7893	10.7893	10.9387	5.39467	5.39467	5.46933	1.92667	1.92667	1.95333	3.468	3.468	3.516	7.32133	7.32133	7.42267
Bread - wholemeal	Sliced, wholemeal	Tip top Sunblest	700g	1.1	0.7	1	0.7	0.35	0.15	0.25	0.5	3.69	2.88	3.69	3.69	2.88	3.7	3.69	2.88	3.69	1.845	1.44	1.845	0.790714	0.617143	0.790714	1.31786	1.02857	1.31786	2.63571	2.05714	2.63571	3.69	2.88	3.7	1.845	1.44	1.85	0.790714	0.617143	0.792857	1.31786	1.02857	1.32143	2.63571	2.05714	2.64286
Rolled oats/porridge	Oats, whole	Uncle Toby's Traditional	1kg	1.1	1	1	0.6	0.3	0.1	0.2	0.4	5.5	6.29	5.5	5.5	6.29	6.67	3.3	3.774	3.3	1.65	1.887	1.65	0.55	0.629	0.55	1.1	1.258	1.1	2.2	2.516	2.2	3.3	3.774	4.002	1.65	1.887	2.001	0.55	0.629	0.667	1.1	1.258	1.334	2.2	2.516	2.668
Bread - white	Sliced, white loaf	Tip top Sunblest	700g	1.1	0.7	1	4.6	2.2	0.95	1.55	3.15	3.69	2.88	3.69	3.69	2.88	3.7	24.2486	18.9257	24.2486	11.5971	9.05143	11.5971	5.00786	3.90857	5.00786	8.17071	6.37714	8.17071	16.605	12.96	16.605	24.2486	18.9257	24.3143	11.5971	9.05143	11.6286	5.00786	3.90857	5.02143	8.17071	6.37714	8.19286	16.605	12.96	16.65
Cereals -refined	Refined or lower fibre cereals/grains - cornflakes	Kelloggs	725g	1.1	0.725	1	1.4	0.7	0.25	0.45	0.95	4	5.25	4	4	5.25	4.62	7.72414	10.1379	7.72414	3.86207	5.06897	3.86207	1.37931	1.81034	1.37931	2.48276	3.25862	2.48276	5.24138	6.87931	5.24138	7.72414	10.1379	8.92138	3.86207	5.06897	4.46069	1.37931	1.81034	1.5931	2.48276	3.25862	2.86759	5.24138	6.87931	6.05379
Pasta	White, spaghetti, dry	San Remo	500g	1.1	0.5	0.33	1.65	0.8	0.3	0.55	1.1	2.25	2.25	2.25	2.25	2.25	2.34	2.45025	2.45025	2.45025	1.188	1.188	1.188	0.4455	0.4455	0.4455	0.81675	0.81675	0.81675	1.6335	1.6335	1.6335	2.45025	2.45025	2.54826	1.188	1.188	1.23552	0.4455	0.4455	0.46332	0.81675	0.81675	0.84942	1.6335	1.6335	1.69884
Rice	White, medium grain	SunRice	1kg	1.1	1	0.5	1.65	0.8	0.3	0.55	1.1	3.39	3.49	3.39	3.39	3.49	3.55	2.79675	2.87925	2.79675	1.356	1.396	1.356	0.5085	0.5235	0.5085	0.93225	0.95975	0.93225	1.8645	1.9195	1.8645	2.79675	2.87925	2.92875	1.356	1.396	1.42	0.5085	0.5235	0.5325	0.93225	0.95975	0.97625	1.8645	1.9195	1.9525
Wholegrain crackers	Low salt, mixed grain	Sao	250g	1.1	0.25	1	1.24	0.61	0.25	0.43	0.86	2.69	2.69	2.69	2.69	2.69	2.73	13.3424	13.3424	13.3424	6.5636	6.5636	6.5636	2.69	2.69	2.69	4.6268	4.6268	4.6268	9.2536	9.2536	9.2536	13.3424	13.3424	13.5408	6.5636	6.5636	6.6612	2.69	2.69	2.73	4.6268	4.6268	4.6956	9.2536	9.2536	9.3912
LEAN MEATS AND POULTRY, FISH, EGGS, NUTS AND SEEDS - raw price
Beef - mince	pre pack, lean, not heart smart		per kg	1.1	1	1.25	0.8	0.375	0.2	0.3	0.575	11	14	13.99	11	14	10.49	11	14	13.99	5.15625	6.5625	6.55781	2.75	3.5	3.4975	4.125	5.25	5.24625	7.90625	10.0625	10.0553	11	14	10.49	5.15625	6.5625	4.91719	2.75	3.5	2.6225	4.125	5.25	3.93375	7.90625	10.0625	7.53969
Lamb - chops	lean, loin		Per kg	1.1	1	1.81	0.79	0.37	0.2	0.3	0.57	18	12.99	9.99	16	12.99	21.99	25.7382	18.5744	14.2847	12.0546	8.6994	6.6903	6.516	4.70238	3.61638	9.774	7.05357	5.42457	18.5706	13.4018	10.3067	22.8784	18.5744	31.4435	10.7152	8.6994	14.7267	5.792	4.70238	7.96038	8.688	7.05357	11.9406	16.5072	13.4018	22.6871
Beef - steak	Rump, semi-trimmed, pre-pack		per kg	1.1	1	1.25	0.84	0.42	0.2	0.3	0.62	17	15.99	18.99	17	15.99	11.99	17.85	16.7895	19.9395	8.925	8.39475	9.96975	4.25	3.9975	4.7475	6.375	5.99625	7.12125	13.175	12.3923	14.7172	17.85	16.7895	12.5895	8.925	8.39475	6.29475	4.25	3.9975	2.9975	6.375	5.99625	4.49625	13.175	12.3923	9.29225
Tuna - canned	Canned in spring water	John West	130g	1.1	0.13	1.24	1.145	0.5	0.285	0.56	0.785	3.45	3.55	3.29	3.45	3.55	3.5	37.6793	38.7715	35.9319	16.4538	16.9308	15.6908	9.37869	9.65054	8.94374	18.4283	18.9625	17.5737	25.8325	26.5813	24.6345	37.6793	38.7715	38.2254	16.4538	16.9308	16.6923	9.37869	9.65054	9.51462	18.4283	18.9625	18.6954	25.8325	26.5813	26.2069
Chicken - fresh	Breast, skinless, tray, pre-pack, not organic or free range		Per kg	1.1	1	1.25	1.75	0.73	0.46	0.64	1.19	12	9.99	9.99	12	7.99	13.99	26.25	21.8531	21.8531	10.95	9.11588	9.11588	6.9	5.74425	5.74425	9.6	7.992	7.992	17.85	14.8601	14.8601	26.25	17.4781	30.6031	10.95	7.29087	12.7659	6.9	4.59425	8.04425	9.6	6.392	11.192	17.85	11.8851	20.8101
Eggs	Fresh, free range	Sunnyqueen Farms	700g	1.1	0.7	1.14	1.14	0.56	0.24	0.46	0.805	5.8	6.69	6.25	5.8	6.69	6.25	10.7681	12.4205	11.6036	5.2896	6.10128	5.7	2.26697	2.61483	2.44286	4.34503	5.01177	4.68214	7.6038	8.77059	8.19375	10.7681	12.4205	11.6036	5.2896	6.10128	5.7	2.26697	2.61483	2.44286	4.34503	5.01177	4.68214	7.6038	8.77059	8.19375
Nuts - Peanuts	Peanuts - roasted, unsalted	Nobby's	375g	1	0.375	1	0	0	0	0	0	2.99	3.05	3.85	2.99	3.05	3.03	0	0	0	0	0	0	0	0	0	0	0	0	0	0	0	0	0	0	0	0	0	0	0	0	0	0	0	0	0	0
Canned Meat & onion vegetables (proxy mixed meat and veg)	Steak & vegetables, canned	Harvest	420g	1.1	0.43	1	2.35	1.2	0.6	0.65	1.75	3.84	3.86	3.49	3.84	3.77	3.7	20.986	21.0953	19.0733	10.7163	10.7721	9.73953	5.35814	5.38605	4.86977	5.80465	5.83488	5.27558	15.6279	15.7093	14.2035	20.986	20.6035	20.2209	10.7163	10.5209	10.3256	5.35814	5.26047	5.16279	5.80465	5.69884	5.59302	15.6279	15.343	15.0581
MILK, YOGHURT, CHEESE AND ALTERNATIVES
Cheddar Cheese - full fat	Full Fat, block	Coon	250g	1.1	0.25	1	0.72	0.37	0.12	0.2	0.49	4.69	5.1	5.1	4.69	5.1	5.93	13.5072	14.688	14.688	6.9412	7.548	7.548	2.2512	2.448	2.448	3.752	4.08	4.08	9.1924	9.996	9.996	13.5072	14.688	17.0784	6.9412	7.548	8.7764	2.2512	2.448	2.8464	3.752	4.08	4.744	9.1924	9.996	11.6228
Milk - Full cream	~3.5 - 4% fat, not longlife	Paul's	2L	1.1	2	1	9.85	4.85	1.6	2.9	6.45	2.99	3.1	3.05	2.99	3.1	2.99	14.7257	15.2675	15.0212	7.25075	7.5175	7.39625	2.392	2.48	2.44	4.3355	4.495	4.4225	9.64275	9.9975	9.83625	14.7257	15.2675	14.7257	7.25075	7.5175	7.25075	2.392	2.48	2.392	4.3355	4.495	4.3355	9.64275	9.9975	9.64275
Cheddar Cheese - reduced fat	Reduced fat, block	Coon	250g	1.1	0.25	1	0.31	0.16	0.055	0.08	0.215	5.1	5.1	5.1	5.1	5.1	5.93	6.324	6.324	6.324	3.264	3.264	3.264	1.122	1.122	1.122	1.632	1.632	1.632	4.386	4.386	4.386	6.324	6.324	7.3532	3.264	3.264	3.7952	1.122	1.122	1.3046	1.632	1.632	1.8976	4.386	4.386	5.0998
Milk - Reduced fat/low fat milk	~1-2% fat, not longlife	Paul's Trim	2L	1.1	2	1	6.35	3.15	1	1.9	4.15	3.72	3.46	3.89	3.72	3.46	4.25	11.811	10.9855	12.3507	5.859	5.4495	6.12675	1.86	1.73	1.945	3.534	3.287	3.6955	7.719	7.1795	8.07175	11.811	10.9855	13.4937	5.859	5.4495	6.69375	1.86	1.73	2.125	3.534	3.287	4.0375	7.719	7.1795	8.81875
Yoghurt - low fat	Plain, Natural, reduced fat, <~2% fat	Jalna	1kg	1.1	1	1	0.91	0.44	0.13	0.22	0.57	6.79	6.59	6.69	6.49	6.59	6.93	6.1789	5.9969	6.0879	2.9876	2.8996	2.9436	0.8827	0.8567	0.8697	1.4938	1.4498	1.4718	3.8703	3.7563	3.8133	5.9059	5.9969	6.3063	2.8556	2.8996	3.0492	0.8437	0.8567	0.9009	1.4278	1.4498	1.5246	3.6993	3.7563	3.9501
Yoghurt - low fat flavoured		Yoplait	1kg	1.1	1	1	0.15	0	0.15	0.1	0.15	6.48	6.33	6.48	6.48	6.33	6.48	0.972	0.9495	0.972	0	0	0	0.972	0.9495	0.972	0.648	0.633	0.648	0.972	0.9495	0.972	0.972	0.9495	0.972	0	0	0	0.972	0.9495	0.972	0.648	0.633	0.648	0.972	0.9495	0.972
UNSATURATED OILS AND SPREADS (Or foods from which these are derived)
Polyunsaturated margarine (as proxy)	Monounsaturated margarine	Meadow Lea Monounsaturated Canola	500g	1.1	0.5	1	0.12	0.05	0.025	0.065	0.075	3	2.99	3	3	2.99	3.68	0.72	0.7176	0.72	0.3	0.299	0.3	0.15	0.1495	0.15	0.39	0.3887	0.39	0.45	0.4485	0.45	0.72	0.7176	0.8832	0.3	0.299	0.368	0.15	0.1495	0.184	0.39	0.3887	0.4784	0.45	0.4485	0.552
Polyunsaturated oil (as proxy)	Sunflower oil	Crisco Polyunsaturated Sunflower	750mL	1.1	0.75	1	0.12	0.05	0.025	0.065	0.075	5.09	5.24	5.63	5.09	5.24	5.85	0.8144	0.8384	0.9008	0.339333	0.349333	0.375333	0.169667	0.174667	0.187667	0.441133	0.454133	0.487933	0.509	0.524	0.563	0.8144	0.8384	0.936	0.339333	0.349333	0.39	0.169667	0.174667	0.195	0.441133	0.454133	0.507	0.509	0.524	0.585
DISCRETIONARY CHOICES
Beer (full strength)	Beer,draught, can	VB	6 x 375ml	1	2.25	1	7.235	2.639	3.569	2.986	6.208	17.7	16.5	17.1	17.7	16.5	17.1	56.9153	53.0567	54.986	20.7601	19.3527	20.0564	28.0761	26.1727	27.1244	23.4899	21.8973	22.6936	48.8363	45.5253	47.1808	56.9153	53.0567	54.986	20.7601	19.3527	20.0564	28.0761	26.1727	27.1244	23.4899	21.8973	22.6936	48.8363	45.5253	47.1808
Wine (sparkling- proxy) (took most popular in category)	Wine,white, sparkling	Yellow NV Sparkling	750mL	1	0.75	1	1.45	0.48	0.5	1.01	0.98	12.99	12.99	12.99	13	11.69	12.35	25.114	25.114	25.114	8.3136	8.3136	8.3136	8.66	8.66	8.66	17.4932	17.4932	17.4932	16.9736	16.9736	16.9736	25.1333	22.6007	23.8767	8.32	7.4816	7.904	8.66667	7.79333	8.23333	17.5067	15.7425	16.6313	16.9867	15.2749	16.1373
Spirits – (whiskey proxy)	Whisky	Johnny Walker Red Label	750mL	1	0.75	1	0.16	0.05	0.07	0.11	0.12	40	40	40	36	40	38	8.53333	8.53333	8.53333	2.66667	2.66667	2.66667	3.73333	3.73333	3.73333	5.86667	5.86667	5.86667	6.4	6.4	6.4	7.68	8.53333	8.10667	2.4	2.66667	2.53333	3.36	3.73333	3.54667	5.28	5.86667	5.57333	5.76	6.4	6.08
Wine (red)	Wine, red	Penfolds Koonungara Shiraz	750mL	1	0.75	1	1.45	0.48	0.5	1.01	0.98	14	15.9	15.5	14	16.99	15.5	27.0667	30.74	29.9667	8.96	10.176	9.92	9.33333	10.6	10.3333	18.8533	21.412	20.8733	18.2933	20.776	20.2533	27.0667	32.8473	29.9667	8.96	10.8736	9.92	9.33333	11.3267	10.3333	18.8533	22.8799	20.8733	18.2933	22.2003	20.2533
Butter	butter- western star	Western Star Butter Original	375g	1.1	0.375	1	0.36	0.18	0.06	0.16	0.24	4	4.4	4.53	4	4.4	4.59	3.84	4.224	4.3488	1.92	2.112	2.1744	0.64	0.704	0.7248	1.70667	1.87733	1.9328	2.56	2.816	2.8992	3.84	4.224	4.4064	1.92	2.112	2.2032	0.64	0.704	0.7344	1.70667	1.87733	1.9584	2.56	2.816	2.9376
Muffins (proxy for muffins/cakes)	Muffin,cake-style,with fruit,commercial, 4 pack, cheapest	Supermarket brand	$/100g	1	0.1	1	3.49	1.52	0.75	1.22	2.27	0.98	1.79	1.39	0.98	1.01	1.54	34.202	62.471	48.511	14.896	27.208	21.128	7.35	13.425	10.425	11.956	21.838	16.958	22.246	40.633	31.553	34.202	35.249	53.746	14.896	15.352	23.408	7.35	7.575	11.55	11.956	12.322	18.788	22.246	22.927	34.958
Cream filled biscuits (plus proxy for choc bisuits and shortbread bisuits )	Biscuit,sweet, cream filled	Arnott's Monte-Carlo	250g	1	0.25	1	0.93	0.32	0.33	0.41	0.65	2.69	2.8	2.8	2.69	2.8	2.93	10.0068	10.416	10.416	3.4432	3.584	3.584	3.5508	3.696	3.696	4.4116	4.592	4.592	6.994	7.28	7.28	10.0068	10.416	10.8996	3.4432	3.584	3.7504	3.5508	3.696	3.8676	4.4116	4.592	4.8052	6.994	7.28	7.618
Muesli Bar	6 pack	Uncle Toby's Chewy Choc Chip Muesli Bar	(6pk) 185g	1	0.185	1	0.53	0.32	0.08	0.08	0.41	3.99	4	3.99	3.99	4	4.25	11.4308	11.4595	11.4308	6.90162	6.91892	6.90162	1.72541	1.72973	1.72541	1.72541	1.72973	1.72541	8.8427	8.86486	8.8427	11.4308	11.4595	12.1757	6.90162	6.91892	7.35135	1.72541	1.72973	1.83784	1.72541	1.72973	1.83784	8.8427	8.86486	9.41892
Nuts- salted peanuts	Salted peanuts roasted	Nobby's Salted Peanuts	375g	1	0.375	1	0.3	0.11	0.08	0.14	0.19	2.99	3.05	3.85	2.99	3.05	3.02	2.392	2.44	3.08	0.877067	0.894667	1.12933	0.637867	0.650667	0.821333	1.11627	1.13867	1.43733	1.51493	1.54533	1.95067	2.392	2.44	2.416	0.877067	0.894667	0.885867	0.637867	0.650667	0.644267	1.11627	1.13867	1.12747	1.51493	1.54533	1.53013
Pizza*	Pizza,supreme,thick base/classic, fast food chain-style. 1 medium pizza = 550g	Pizza Hut	550g	1	0.55	1	3.01	1.61	0.83	0.57	2.44	8.5	8.5	8.5	8.5	8.5	8.5	46.5182	46.5182	46.5182	24.8818	24.8818	24.8818	12.8273	12.8273	12.8273	8.80909	8.80909	8.80909	37.7091	37.7091	37.7091	46.5182	46.5182	46.5182	24.8818	24.8818	24.8818	12.8273	12.8273	12.8273	8.80909	8.80909	8.80909	37.7091	37.7091	37.7091
Savory shapes	Biscuit,savoury,cheese-flavoured. Box 175g	Arnott's savory shapes BBQ Flavour	175g	1	0.175	1	1.3	0.64	0.25	0.41	0.89	2.85	2.99	2.85	2.85	2.99	3.03	21.1714	22.2114	21.1714	10.4229	10.9349	10.4229	4.07143	4.27143	4.07143	6.67714	7.00514	6.67714	14.4943	15.2063	14.4943	21.1714	22.2114	22.5086	10.4229	10.9349	11.0811	4.07143	4.27143	4.32857	6.67714	7.00514	7.09886	14.4943	15.2063	15.4097
Confectionary: Bag mintees	Allens Minties	Allens Minties	150g	1	0.15	1	0.66	0.34	0.12	0.15	0.46	3	3.09	3	3	3.09	3.15	13.2	13.596	13.2	6.8	7.004	6.8	2.4	2.472	2.4	3	3.09	3	9.2	9.476	9.2	13.2	13.596	13.86	6.8	7.004	7.14	2.4	2.472	2.52	3	3.09	3.15	9.2	9.476	9.66
Chocolate: Cadbury block	Cadbury Dairy Milk Chocolate Block	Cadbury Dairy Milk Chocolate Block	220g	1	0.22	1	0.32	0.17	0.06	0.06	0.23	4.99	4.99	4.99	4.99	4.99	5.22	7.25818	7.25818	7.25818	3.85591	3.85591	3.85591	1.36091	1.36091	1.36091	1.36091	1.36091	1.36091	5.21682	5.21682	5.21682	7.25818	7.25818	7.59273	3.85591	3.85591	4.03364	1.36091	1.36091	1.42364	1.36091	1.36091	1.42364	5.21682	5.21682	5.45727
Sugar sweetened beverages- can	Soft drink,cola flavour	Coca Cola	1.25L	1	1.25	1	14.12	7.47	4.03	2.29	11.49	2.79	2.79	2.79	2.79	2.79	2.92	31.5158	31.5158	31.5158	16.673	16.673	16.673	8.99496	8.99496	8.99496	5.11128	5.11128	5.11128	25.6457	25.6457	25.6457	31.5158	31.5158	32.9843	16.673	16.673	17.4499	8.99496	8.99496	9.41408	5.11128	5.11128	5.34944	25.6457	25.6457	26.8406
Meat pie*	Pie,savoury,meat,commercial,individual size, cooked	Independent bakery	250g	1	0.25	1	1.21	0.63	0.33	0.25	0.96	3.5	3.5	3.5	5	5	5	16.94	16.94	16.94	8.82	8.82	8.82	4.62	4.62	4.62	3.5	3.5	3.5	13.44	13.44	13.44	24.2	24.2	24.2	12.6	12.6	12.6	6.6	6.6	6.6	5	5	5	19.2	19.2	19.2
Lasagne	Lasagne (lasagna),beef,italian restaurant- style, frozen	McCain Lasagne	400g	1	0.4	1	1.38	0.77	0.33	0.49	1.1	6	6.29	6	6	6.29	6.67	20.7	21.7005	20.7	11.55	12.1082	11.55	4.95	5.18925	4.95	7.35	7.70525	7.35	16.5	17.2975	16.5	20.7	21.7005	23.0115	11.55	12.1082	12.8398	4.95	5.18925	5.50275	7.35	7.70525	8.17075	16.5	17.2975	18.3425
Hamburger*	Hamburger,beef pattie,with cheese,lettuce,onion & sauce,takeaway style.	McDonald's Big Mac	216g	1	0.216	1	1.31	0.61	0.33	0.32	0.94	5.5	5.5	5.5	5.35	5.35	5.35	33.3565	33.3565	33.3565	15.5324	15.5324	15.5324	8.40278	8.40278	8.40278	8.14815	8.14815	8.14815	23.9352	23.9352	23.9352	32.4468	32.4468	32.4468	15.1088	15.1088	15.1088	8.17361	8.17361	8.17361	7.92593	7.92593	7.92593	23.2824	23.2824	23.2824
Sausages (Includes amount added for salami)	Sausage,beef, regular, cheapest	Supermarket brand	Per 1kg	1.1	1	1	1.56	0.49	0.66	0.82	1.15	4.5	5.49	7.99	4.5	5.49	7.49	7.02	8.5644	12.4644	2.205	2.6901	3.9151	2.97	3.6234	5.2734	3.69	4.5018	6.5518	5.175	6.3135	9.1885	7.02	8.5644	11.6844	2.205	2.6901	3.6701	2.97	3.6234	4.9434	3.69	4.5018	6.1418	5.175	6.3135	8.6135
Ham (and proxy for salami too)	Ham,leg,lean & fat	Don's Leg Ham	250g	1.1	0.25	1	1.06	0.4	0.33	0.49	0.74	3.59	3.49	3.69	6.3	6.3	6.63	15.2216	14.7976	15.6456	5.744	5.584	5.904	4.7388	4.6068	4.8708	7.0364	6.8404	7.2324	10.6264	10.3304	10.9224	26.712	26.712	28.1112	10.08	10.08	10.608	8.316	8.316	8.7516	12.348	12.348	12.9948	18.648	18.648	19.6248
Potato crisps and other snack foods (extruded snacks) eg Smiths crisps or twisties (1/2 mix) (Proxy potato chips)	Potato crisps or chips,plain salted	Smith's or Thins Original - cheapest	175g pack	1	0.175	1	0.67	0.37	0.07	0.04	0.44	3.19	3.19	3.19	3.19	3.19	3.23	12.2131	12.2131	12.2131	6.74457	6.74457	6.74457	1.276	1.276	1.276	0.729143	0.729143	0.729143	8.02057	8.02057	8.02057	12.2131	12.2131	12.3663	6.74457	6.74457	6.82914	1.276	1.276	1.292	0.729143	0.729143	0.738286	8.02057	8.02057	8.12114
Bucket cooked chips (Take-away)*	Potato,chips,regular,deep fried,blended oil,from take-away outlet,salted	Independent Fish & Chip shop	110g	1	0.11	1	1.18	0.57	0.25	0.49	0.81	2.5	2.5	2.5	3	3	3	26.8182	26.8182	26.8182	12.9545	12.9545	12.9545	5.68182	5.68182	5.68182	11.1364	11.1364	11.1364	18.4091	18.4091	18.4091	32.1818	32.1818	32.1818	15.5455	15.5455	15.5455	6.81818	6.81818	6.81818	13.3636	13.3636	13.3636	22.0909	22.0909	22.0909
Frozen icecream and deserts (Peters vanilla)	Ice cream,regular fat,vanilla flavour	Nestle Peters Original Ice Cream Vanilla	2L	1	2	1	1.95	0.81	0.33	0.73	1.14	5.59	5.69	5.59	5.59	5.69	5.92	5.45025	5.54775	5.45025	2.26395	2.30445	2.26395	0.92235	0.93885	0.92235	2.04035	2.07685	2.04035	3.1863	3.2433	3.1863	5.45025	5.54775	5.772	2.26395	2.30445	2.3976	0.92235	0.93885	0.9768	2.04035	2.07685	2.1608	3.1863	3.2433	3.3744
Sugars (proxy sugar- jams, spreads etc)	Sugar,white,granulated	CSR White Sugar	2kg	1.1	2	1	1.49	0.72	0.21	0.53	0.93	3.66	3.88	3.66	3.66	3.88	4.06	2.7267	2.8906	2.7267	1.3176	1.3968	1.3176	0.3843	0.4074	0.3843	0.9699	1.0282	0.9699	1.7019	1.8042	1.7019	2.7267	2.8906	3.0247	1.3176	1.3968	1.4616	0.3843	0.4074	0.4263	0.9699	1.0282	1.0759	1.7019	1.8042	1.8879
Salad dressing (oily) Common brand	Dressing,french, regular fat,commercial	Praise French Dressing	330ml	1.1	0.33	1	0.62	0.3	0.13	0.15	0.44	2.99	2.99	2.69	2.99	3.39	3.69	5.61758	5.61758	5.05394	2.71818	2.71818	2.44545	1.17788	1.17788	1.0597	1.35909	1.35909	1.22273	3.98667	3.98667	3.58667	5.61758	6.36909	6.93273	2.71818	3.08182	3.35455	1.17788	1.33545	1.45364	1.35909	1.54091	1.67727	3.98667	4.52	4.92
Tomato sauce (Heinz)	Sauce,tomato,commercial	Heinz Big Red Tomato Sauce	500ml	1.1	0.5	1	0.64	0.3	0.13	0.15	0.44	2	2.45	2.39	2	2.45	2.51	2.56	3.136	3.0592	1.2	1.47	1.434	0.52	0.637	0.6214	0.6	0.735	0.717	1.76	2.156	2.1032	2.56	3.136	3.2128	1.2	1.47	1.506	0.52	0.637	0.6526	0.6	0.735	0.753	1.76	2.156	2.2088
Soups (tin soup reconstituted)	Soup, chicken,canned, ready to serve	Campbells Country Ladle Roast Chicken & Winter Vegetable	505g	1.1	0.505	1	2.71	1.08	0.6	1.75	1.68	3.29	3.29	3.29	3.29	3.29	3.47	17.6552	17.6552	17.6552	7.03604	7.03604	7.03604	3.90891	3.90891	3.90891	11.401	11.401	11.401	10.945	10.945	10.945	17.6552	17.6552	18.6212	7.03604	7.03604	7.42099	3.90891	3.90891	4.12277	11.401	11.401	12.0248	10.945	10.945	11.5438
100% orange fruit juice drink	Juice,orange,no added vitamin c	Mildura Sunrise Orange Fruit Drink	2L	1.05	2	1	8.2	4.48	1.25	1.86	5.73	3.47	3.49	3.45	3.49	3.49	3.73	14.227	14.309	14.145	7.7728	7.8176	7.728	2.16875	2.18125	2.15625	3.2271	3.2457	3.2085	9.94155	9.99885	9.88425	14.309	14.309	15.293	7.8176	7.8176	8.3552	2.18125	2.18125	2.33125	3.2457	3.2457	3.4689	9.99885	9.99885	10.6865
Fish fillet crumbed (fried)	Fish,battered or crumbed,deep fried,blended frying fat,ready to eat	Birds Eye Oven Bake Original Crumbed Fish Fillet	425g	1.1	0.425	1	0.53	0.27	0.11	0.21	0.37	8.4	8.43	8.99	8.45	8.43	10.31	10.4753	10.5127	11.2111	5.33647	5.35553	5.71129	2.17412	2.18188	2.32682	4.15059	4.16541	4.44212	7.31294	7.33906	7.82659	10.5376	10.5127	12.8572	5.36824	5.35553	6.54988	2.18706	2.18188	2.66847	4.17529	4.16541	5.09435	7.35647	7.33906	8.97576
																TOTAL Cost		890.511	901.04	896.562	417.297	420.434	418.411	220.425	222.585	222.47	323.243	327.792	326.948	637.365	642.672	640.557	909.375	892.685	975.023	425.702	417.058	455.485	225.683	222.031	240.601	330.115	325.367	354.563	651.09	638.831	695.824	TOTAL Cost
														Calculated totals per household, per store ($)		Total Cost mean			896.038			418.714			221.826			325.994			640.198			925.694			432.748			229.438			336.682			661.915		Total Cost mean
																Total Cost St. Dev.			5.28372			1.59074			1.21529			2.41978			2.67206			43.5276			20.1593			9.83787			15.6667			29.999		Total Cost St. Dev.
	Basket component definitions															Fruit & Veg		126.699	112.976	120.991	64.7851	57.4325	61.6719	22.6496	20.397	21.8221	48.734	43.6842	46.7091	87.4347	77.8295	83.494	126.181	112.736	133.446	64.5628	57.3153	68.1667	22.5477	20.3547	24.0834	48.4714	43.5997	51.3948	87.1105	77.67	92.2502	Fruit & Veg
	Fruit & Veg: includes all fruit and vegetables (including the 'orange' items in these food groups in the unhealthy basket)															Fruit & Veg mean			120.222			61.2965			21.6229			46.3758			82.9194			124.121			63.3483			22.3286			47.822			85.6769		Fruit & Veg mean
	Core: includes all core items, with the addition of the 'orange' items, which were included in the Unhealthy Basket, but not the Healthy															Fruit & Veg St. Dev.			6.89382			3.69063			1.13946			2.54131			4.82832			10.5072			5.52675			1.87398			3.93793			7.39505		Fruit & Veg St. Dev.
	Discretionary: includes only items food in the discretionary choices section (i.e. no orange items)															Core		400.365	377.426	383.073	194.729	183.326	186.546	83.1675	78.4536	79.117	146.328	137.998	139.767	277.497	261.385	265.308	396.714	372.32	421.264	193.035	181.132	204.639	82.3026	77.1358	87.5018	144.913	136.178	153.854	274.939	257.884	291.761	Core
	Alcohol: includes only alcoholic items															Core mean			386.955			188.2			80.2461			141.364			268.064			396.766			192.935			82.3134			144.982			274.861		Core mean
	Take-away: includes all take-away items, including pizza, meat pie, hamburger and hot potato chips															Core St. Dev.			11.952			5.87881			2.55172			4.38819			8.40203			24.4722			11.7535			5.183			8.83812			16.9386		Core St. Dev.
	Sugar-sweetened beverages: Coca-cola															Disc. only		490.146	523.613	513.489	222.567	237.109	231.865	137.257	144.131	143.353	176.916	189.794	187.18	359.867	381.287	375.249	512.661	520.365	553.759	232.667	235.925	250.846	143.38	144.895	153.099	185.202	189.189	200.71	376.152	380.947	404.063	Disc. only
																Disc. only mean			509.083			230.514			141.58			184.63			372.134			528.928			239.813			147.125			191.7			387.054		Disc. only mean
																Disc. St Dev.			17.1632			7.36411			3.76418			6.80738			11.0444			21.8464			9.69303			5.2288			8.05291			14.9243		Disc. St Dev.
		Indicates those items in the unhealthy basket core groups that weren't in the healthy basket														Alcohol only		117.629	117.444	118.6	40.7004	40.5089	40.9567	49.8028	49.166	49.8511	65.7031	66.6692	66.9268	90.5032	89.6749	90.8077	116.795	117.038	116.936	40.4401	40.3745	40.4137	49.4361	49.026	49.2377	65.1299	66.3864	65.7716	89.8763	89.4005	89.6515	Alcohol only
																Alcohol only mean			117.891			40.722			49.6066			66.433			90.3286			116.923			40.4095			49.2333			65.7626			89.6428		Alcohol only mean
	*Indicates Take-away items															Alcohol St. Dev			0.62087			0.224647			0.382352			0.645148			0.586231			0.121846			0.0330075			0.205103			0.628315			0.237986		Alcohol St. Dev
																Total - alcohol		772.882	783.596	777.962	376.596	379.925	377.454	170.622	173.419	172.619	257.54	261.123	260.021	546.861	552.997	549.75	792.579	775.647	858.087	385.262	376.683	415.071	176.247	173.005	191.363	264.985	258.981	288.792	561.214	549.431	606.173	Total - alcohol
																Total - alcohol mean			778.147			377.992			172.22			259.561			549.869			808.771			392.339			180.205			270.919			572.273		Total - alcohol mean
																Total - alcohol St. Dev			5.35919			1.72858			1.44049			1.83518			3.06978			43.54			20.1487			9.79808			15.7665			29.9439		Total - alcohol St. Dev
																Take-away		123.633	123.633	123.633	62.1888	62.1888	62.1888	31.5319	31.5319	31.5319	31.5936	31.5936	31.5936	93.4934	93.4934	93.4934	135.347	135.347	135.347	68.1361	68.1361	68.1361	34.4191	34.4191	34.4191	35.0987	35.0987	35.0987	102.282	102.282	102.282	Take-away
																Take-away mean			123.633			62.1888			31.5319			31.5936			93.4934			135.347			68.1361			34.4191			35.0987			102.282		Take-away mean
																Take-away St. Dev.			1.74047e-14			8.70234e-15			0			0			0			0			0			0			0			0		Take-away St. Dev.
																Soft drinks		31.5158	31.5158	31.5158	16.673	16.673	16.673	8.99496	8.99496	8.99496	5.11128	5.11128	5.11128	25.6457	25.6457	25.6457	31.5158	31.5158	32.9843	16.673	16.673	17.4499	8.99496	8.99496	9.41408	5.11128	5.11128	5.34944	25.6457	25.6457	26.8406	Soft drinks
																Soft drinks mean			31.5158			16.673			8.99496			5.11128			25.6457			32.0053			16.932			9.13467			5.19067			26.044		Soft drinks mean
																Soft drinks St. Dev.			0			0			0			0			0			0.847827			0.448532			0.241979			0.137502			0.68991		Soft drinks St. Dev.
																Discretionary (ex. Alcohol, T/A, SSB)		217.368	251.021	239.741	103.005	117.738	112.046	46.9275	54.4384	52.9748	74.5076	86.4196	83.5485	150.225	172.473	165.302	229.003	236.465	268.492	107.418	110.742	124.846	50.5302	52.4551	60.0279	79.8625	82.593	94.49	158.347	163.618	185.289	Discretionary (ex. Alcohol, T/A, SSB)
																Discretionary (ex. Alcohol, T/A, SSB mean)			236.043			110.93			51.4469			81.4919			162.667			244.653			114.335			54.3377			85.6485			169.085		Discretionary (ex. Alcohol, T/A, SSB mean)
														Proportions of Total Cost		Fruit & Veg mean			0.13417			0.146392			0.0974767			0.142259			0.129522			0.134084			0.146386			0.0973186			0.142039			0.129438		Fruit & Veg mean
																Core mean			0.431851			0.449472			0.361752			0.433641			0.41872			0.428615			0.445838			0.358761			0.430619			0.415252		Core mean
																Discretionary mean			0.568149			0.550528			0.638248			0.566359			0.58128			0.571385			0.554162			0.641239			0.569381			0.584748		Discretionary mean
																Alcohol mean			0.131569			0.0972549			0.223628			0.203786			0.141095			0.126309			0.0933787			0.214582			0.195326			0.135429		Alcohol mean
																Take-away mean			0.137977			0.148523			0.142147			0.0969146			0.146038			0.146211			0.15745			0.150015			0.104249			0.154525		Take-away mean
																Soft drinks mean			0.0351724			0.0398196			0.0405495			0.015679			0.040059			0.0345744			0.0391267			0.0398132			0.0154171			0.0393464		Soft drinks mean
																Discretionary (ex. Alcohol, T/A, SSB mean)			0.26343			0.26493			0.231924			0.24998			0.254088			0.264291			0.264207			0.23683			0.25439			0.255448		Discretionary (ex. Alcohol, T/A, SSB mean)
														Cost of Core Food Groups		Fruit		77.7382	64.9748	72.2472	42.0682	35.1373	39.1669	12.373	10.3345	11.5197	28.2462	23.6368	26.1685	54.4412	45.4718	50.6866	77.7798	64.9748	81.9856	42.0903	35.1373	44.5074	12.3795	10.3345	13.0904	28.2618	23.6368	29.624	54.4698	45.4718	57.5978	Fruit
																Fruit mean			71.6534			38.7908			11.4091			26.0171			50.1999			74.9134			40.5783			11.9348			27.1742			52.5131		Fruit mean
																Fruit St. Dev.			6.40241			3.48072			1.02374			2.30844			4.50447			8.86029			4.86457			1.43076			3.13832			6.29533		Fruit St. Dev.
																Veg. & Legumes		48.9606	48.0009	48.7435	22.7169	22.2952	22.505	10.2766	10.0625	10.3024	20.4878	20.0475	20.5406	32.9935	32.3577	32.8074	48.4007	47.7616	51.4601	22.4725	22.178	23.6594	10.1682	10.0202	10.993	20.2096	19.963	21.7708	32.6407	32.1982	34.6524	Veg. & Legumes
																Veg. & Legumes mean			48.5683			22.5057			10.2139			20.3586			32.7195			49.2075			22.7699			10.3938			20.6478			33.1638		Veg. & Legumes mean
																Veg. & Legumes St. Dev.			0.503271			0.210837			0.131718			0.270752			0.326882			1.9768			0.784214			0.524185			0.980354			1.30805		Veg. & Legumes St. Dev.
																Grains & Cereals		68.3414	65.1789	68.3414	33.4565	31.9897	33.4565	13.2985	12.5507	13.2985	22.9151	21.7936	22.9151	46.755	44.5404	46.755	68.3414	65.1789	70.8941	33.4565	31.9897	34.7263	13.2985	12.5507	13.7535	22.9151	21.7936	23.7531	46.755	44.5404	48.4799	Grains & Cereals
																Grains & cereals mean			67.2873			32.9675			13.0493			22.5413			46.0168			68.1382			33.3908			13.2009			22.8206			46.5918		Grains & cereals mean
																Grains & Cereals St. Dev.			1.82591			0.846868			0.431756			0.647495			1.27862			2.86305			1.36951			0.60732			0.983165			1.9748		Grains & Cereals St. Dev.
																Lean Meats, nuts, seeds,egg		150.272	143.504	136.676	69.5456	66.5767	63.464	37.4198	35.5955	33.862	58.452	56.1009	53.3155	106.566	101.778	96.9711	147.412	138.637	155.176	68.2062	64.5005	71.4224	36.6958	34.32	38.7449	57.366	54.3649	60.5331	104.503	98.4366	109.788	Lean Meats, nuts, seeds,egg
																Lean Meats etc. mean			143.484			66.5288			35.6258			55.9561			101.772			147.075			68.043			36.5869			57.4213			104.242		Lean Meats etc. mean
																Lean Meats etc. St. Dev.			6.79785			3.04105			1.7791			2.57133			4.79749			8.27443			3.46383			2.21447			3.08449			5.68016		Lean Meats etc. St. Dev.
																Milk, yoghurt, cheese		53.5189	54.2114	55.4439	26.3026	26.6786	27.2786	9.4799	9.5862	9.7967	15.3953	15.5768	15.9498	35.7825	36.2648	37.0753	53.2459	54.2114	59.9294	26.1706	26.6786	29.5653	9.4409	9.5862	10.5409	15.3293	15.5768	17.1872	35.6115	36.2648	40.1062	Milk, yoghurt, cheese
																Milk etc. mean			54.3914			26.7532			9.62093			15.6406			36.3742			55.7955			27.4715			9.856			16.0311			37.3275		Milk etc. mean
																Milk etc. St. Dev.			0.975064			0.492288			0.161231			0.282708			0.653329			3.61242			1.83101			0.597573			1.00883			2.42851		Milk etc. St. Dev.
																Unsat. Oils		1.5344	1.556	1.6208	0.639333	0.648333	0.675333	0.319667	0.324167	0.337667	0.831133	0.842833	0.877933	0.959	0.9725	1.013	1.5344	1.556	1.8192	0.639333	0.648333	0.758	0.319667	0.324167	0.379	0.831133	0.842833	0.9854	0.959	0.9725	1.137	Unsat. Oils
																Unsat. Oils mean			1.5704			0.654333			0.327167			0.850633			0.9815			1.63653			0.681889			0.340944			0.886456			1.02283		Unsat. Oils mean
																Unsat. Oils St. Dev.			0.044964			0.018735			0.0093675			0.0243555			0.0281025			0.158562			0.0660676			0.0330338			0.0858879			0.0991014		Unsat. Oils St. Dev.
														% of mean Total Cost		Fruit			0.0799669			0.0926427			0.0514324			0.0798086			0.078413			0.0809267			0.0937689			0.0520175			0.0807118			0.0793351		Fruit
																Veg & Legumes			0.0542035			0.0537496			0.0460444			0.0624509			0.0511085			0.0531573			0.0526171			0.0453011			0.0613273			0.0501027		Veg & Legumes
																Grains & Cereals			0.0750942			0.0787352			0.0588265			0.0691463			0.071879			0.0736076			0.0771599			0.0575359			0.067781			0.0703893		Grains & Cereals
																Lean Meats, nuts, seed			0.160132			0.158888			0.160602			0.171648			0.158969			0.158881			0.157235			0.159463			0.170551			0.157486		Lean Meats, nuts, seed
																Milk, yoghurt, cheese			0.0607021			0.0638939			0.0433714			0.0479782			0.0568171			0.0602743			0.0634814			0.0429571			0.047615			0.0563931		Milk, yoghurt, cheese
																Unsat. Oils			0.0017526			0.00156272			0.00147488			0.00260935			0.00153312			0.0017679			0.00157572			0.001486			0.00263292			0.00154526		Unsat. Oils
[truncated: 1 more columns]

## Sheet: 2.3
2.3: Current (UNHEALTHY) DIET BASKET with expansion of GST base to include healthy food
							Weight for household per fortnight (kg)					LOGAN stores price per item ($)			INDOOROOPILLY stores price per item ($)			LOGAN: Price of food in healthy basket per household per fortnight with expansion of GST base to include Healthy food ($)															INDOOROOPILLY: Price of food in healthy basket per household per fortnight with expansion of GST base to include Healthy food ($)
Food Item	Description	Brand	Typical purchase size	GST status (1=applies currently; 1.1 does not apply currently)	Weight multiple for collected price size	Edible portion/as cooked adjustment	Household 1	Household 2	Household 3	Household 4	Household 5	Coles/ Liquorland	Woolworths/ BWS	IGA	Coles/ Liquorland	Woolworths/ BWS	IGA	Household 1			Household 2			Household 3			Household 4			Household 5			Household 1			Household 2			Household 3			Household 4			Household 5
																		Coles	Woolworths	IGA	Coles	Woolworths	IGA	Coles	Woolworths	IGA	Coles	Woolworths	IGA	Coles	Woolworths	IGA	Coles	Woolworths	IGA	Coles	Woolworths	IGA	Coles	Woolworths	IGA	Coles	Woolworths	IGA	Coles	Woolworths	IGA
FRUIT
Apples	Red, cheapest		Per kg	1.1	1	1.08	3.1	1.7	0.5	1.1	2.2	5.5	2.88	3.99	5.5	2.88	7.99	20.2554	10.6065	14.6944	11.1078	5.81645	8.0582	3.267	1.71072	2.37006	7.1874	3.76358	5.21413	14.3748	7.52717	10.4283	20.2554	10.6065	29.4256	11.1078	5.81645	16.1366	3.267	1.71072	4.74606	7.1874	3.76358	10.4413	14.3748	7.52717	20.8827
Bananas	Cavendish, loose, cheapest		Per kg	1.1	1	1.54	3.2	1.7	0.5	1.2	2.2	3.3	2.49	1.99	3.3	2.49	1.99	17.8886	13.4978	10.7874	9.50334	7.1707	5.7308	2.7951	2.10903	1.68553	6.70824	5.06167	4.04527	12.2984	9.27973	7.41633	17.8886	13.4978	10.7874	9.50334	7.1707	5.7308	2.7951	2.10903	1.68553	6.70824	5.06167	4.04527	12.2984	9.27973	7.41633
Oranges	Loose, Navel Cheapest		Per kg	1.1	1	1.3	3.2	1.7	0.5	1.2	2.2	3.98	3.98	3.99	3.99	3.98	3.99	18.2125	18.2125	18.2582	9.67538	9.67538	9.69969	2.8457	2.8457	2.85285	6.82968	6.82968	6.84684	12.5211	12.5211	12.5525	18.2582	18.2125	18.2582	9.69969	9.67538	9.69969	2.85285	2.8457	2.85285	6.84684	6.82968	6.84684	12.5525	12.5211	12.5525
Fruit salad	Canned, in juice	Goulburn Valley	700g	1.1	0.7	1.5	3.1	1.7	0.5	1.1	2.2	3.99	3.99	4.89	3.99	3.99	4.34	29.1555	29.1555	35.7319	15.9885	15.9885	19.5949	4.7025	4.7025	5.76321	10.3455	10.3455	12.6791	20.691	20.691	25.3581	29.1555	29.1555	31.713	15.9885	15.9885	17.391	4.7025	4.7025	5.115	10.3455	10.3455	11.253	20.691	20.691	22.506
VEGETABLES AND LEGUMES
Potato	Loose, white, cheapest		Per kg	1.1	1	1.18	2.1	1.05	0.4	0.8	1.45	2.98	2.98	2.49	2.98	2.98	2.49	8.12288	8.12288	6.78724	4.06144	4.06144	3.39362	1.54722	1.54722	1.29281	3.09443	3.09443	2.58562	5.60866	5.60866	4.68643	8.12288	8.12288	6.78724	4.06144	4.06144	3.39362	1.54722	1.54722	1.29281	3.09443	3.09443	2.58562	5.60866	5.60866	4.68643
Sweet corn	Can 420g	Edgell	420g	1.1	0.42	1	0.51	0.24	0.1	0.2	0.34	1.77	1.79	1.77	1.41	1.49	1.52	2.36421	2.39093	2.36421	1.11257	1.12514	1.11257	0.463571	0.46881	0.463571	0.927143	0.937619	0.927143	1.57614	1.59395	1.57614	1.88336	1.99021	2.03029	0.886286	0.936571	0.955429	0.369286	0.390238	0.398095	0.738571	0.780476	0.79619	1.25557	1.32681	1.35352
Broccoli	Fresh, loose, cheapest		Per kg	1.1	1	1.67	0.3	0.13	0.07	0.14	0.2	3.98	2.98	4.99	3.98	2.98	5.99	2.19338	1.64228	2.74999	0.950464	0.711654	1.19166	0.511788	0.383198	0.641664	1.02358	0.766396	1.28333	1.46225	1.09485	1.83333	2.19338	1.64228	3.30109	0.950464	0.711654	1.43047	0.511788	0.383198	0.770254	1.02358	0.766396	1.54051	1.46225	1.09485	2.20073
Cabbage	White, fresh, 1/2		Half (per 1.5 kg)	1.1	1.5	1.25	0.3	0.13	0.07	0.14	0.2	1.99	1.99	1.99	1.8	2.49	1.99	0.54725	0.54725	0.54725	0.237142	0.237142	0.237142	0.127692	0.127692	0.127692	0.255383	0.255383	0.255383	0.364833	0.364833	0.364833	0.495	0.68475	0.54725	0.2145	0.296725	0.237142	0.1155	0.159775	0.127692	0.231	0.31955	0.255383	0.33	0.4565	0.364833
Lettuce	Loose, whole, iceberg		Whole (per 0.6 kg)	1.1	0.6	1.33	0.54	0.26	0.1	0.2	0.36	1.98	1.98	2	2.48	1.98	1.49	2.60707	2.60707	2.6334	1.25525	1.25525	1.26793	0.48279	0.48279	0.487667	0.96558	0.96558	0.975333	1.73804	1.73804	1.7556	3.26542	2.60707	1.96188	1.57224	1.25525	0.94461	0.604707	0.48279	0.363312	1.20941	0.96558	0.726623	2.17694	1.73804	1.30792
Carrot	Loose, cheapest		Per kg	1.1	1	1.3	0.76	0.34	0.16	0.32	0.5	1.98	1.98	1.98	1.98	1.98	3.99	2.15186	2.15186	2.15186	0.962676	0.962676	0.962676	0.453024	0.453024	0.453024	0.906048	0.906048	0.906048	1.4157	1.4157	1.4157	2.15186	2.15186	4.33633	0.962676	0.962676	1.93994	0.453024	0.453024	0.912912	0.906048	0.906048	1.82582	1.4157	1.4157	2.85285
Pumpkin	Kent/Jap		Per kg	1.1	1	1.25	1.1	0.5	0.2	0.5	0.7	2.98	2.98	2.99	2.49	2.98	1.99	4.50725	4.50725	4.52238	2.04875	2.04875	2.05563	0.8195	0.8195	0.82225	2.04875	2.04875	2.05563	2.86825	2.86825	2.87788	3.76613	4.50725	3.00988	1.71188	2.04875	1.36813	0.68475	0.8195	0.54725	1.71188	2.04875	1.36813	2.39663	2.86825	1.91538
Canned 4 bean mix	Canned	Edgell	420g	1.1	0.42	1	0.75	0.35	0.15	0.3	0.5	1.78	1.78	1.79	1.78	1.78	2	3.49643	3.49643	3.51607	1.63167	1.63167	1.64083	0.699286	0.699286	0.703214	1.39857	1.39857	1.40643	2.33095	2.33095	2.34405	3.49643	3.49643	3.92857	1.63167	1.63167	1.83333	0.699286	0.699286	0.785714	1.39857	1.39857	1.57143	2.33095	2.33095	2.61905
Tomatoes canned	Canned, no added salt	Ardmona	400g	1.1	0.4	1	1.6	0.65	0.4	0.8	1.05	1.4	1.4	1.69	1.4	1.4	1.75	6.16	6.16	7.436	2.5025	2.5025	3.02088	1.54	1.54	1.859	3.08	3.08	3.718	4.0425	4.0425	4.87988	6.16	6.16	7.7	2.5025	2.5025	3.12813	1.54	1.54	1.925	3.08	3.08	3.85	4.0425	4.0425	5.05313
Onion	Brown cheapest per kg		Per kg	1.1	1	1.25	0.54	0.26	0.1	0.2	0.36	2.98	2.98	3	2.98	2.98	2.49	2.21265	2.21265	2.2275	1.06535	1.06535	1.0725	0.40975	0.40975	0.4125	0.8195	0.8195	0.825	1.4751	1.4751	1.485	2.21265	2.21265	1.84883	1.06535	1.06535	0.890175	0.40975	0.40975	0.342375	0.8195	0.8195	0.68475	1.4751	1.4751	1.23255
Tomatoes	Fresh, loose, round (not vine-ripened)		Per kg	1.1	1	1.01	0.9	0.4	0.2	0.4	0.6	6.98	5.98	5.99	6.98	5.98	6.99	6.9793	5.9794	5.9894	3.10191	2.65751	2.66196	1.55096	1.32876	1.33098	3.10191	2.65751	2.66196	4.65287	3.98627	3.99293	6.9793	5.9794	6.9893	3.10191	2.65751	3.10636	1.55096	1.32876	1.55318	3.10191	2.65751	3.10636	4.65287	3.98627	4.65953
Frozen mixed vegetables	Cheapest avaialbe 500g	Heinz, Birdseye or McCain	500g	1.1	0.5	1	0.9	0.4	0.2	0.4	0.6	2.5	2.69	2.59	2.5	2.69	3.2	4.95	5.3262	5.1282	2.2	2.3672	2.2792	1.1	1.1836	1.1396	2.2	2.3672	2.2792	3.3	3.5508	3.4188	4.95	5.3262	6.336	2.2	2.3672	2.816	1.1	1.1836	1.408	2.2	2.3672	2.816	3.3	3.5508	4.224
Peas - frozen	Cheapest 500g	Edgell, Birdseye or McCain	500g	1.1	0.5	1	0.7	0.3	0.2	0.3	0.5	2.19	2.25	2.19	2.19	2.25	2.32	3.3726	3.465	3.3726	1.4454	1.485	1.4454	0.9636	0.99	0.9636	1.4454	1.485	1.4454	2.409	2.475	2.409	3.3726	3.465	3.5728	1.4454	1.485	1.5312	0.9636	0.99	1.0208	1.4454	1.485	1.5312	2.409	2.475	2.552
Baked Beans	Canned, in tomato	Heinz	420g	1.1	0.42	1	0.825	0.475	0.125	0.25	0.6	1.94	1.94	1.94	1.94	1.94	1.97	4.19179	4.19179	4.19179	2.41345	2.41345	2.41345	0.635119	0.635119	0.635119	1.27024	1.27024	1.27024	3.04857	3.04857	3.04857	4.19179	4.19179	4.25661	2.41345	2.41345	2.45077	0.635119	0.635119	0.64494	1.27024	1.27024	1.28988	3.04857	3.04857	3.09571
GRAIN (CEREAL) FOODS - WHOLEGRAIN AND REFINED
Breakfast wheat biscuit	Weetbix	Sanitarium Weet-bix	375g	1.1	0.375	1	1.4	0.7	0.25	0.45	0.95	2.89	2.89	2.89	2.89	2.89	2.93	11.8683	11.8683	11.8683	5.93413	5.93413	5.93413	2.11933	2.11933	2.11933	3.8148	3.8148	3.8148	8.05347	8.05347	8.05347	11.8683	11.8683	12.0325	5.93413	5.93413	6.01627	2.11933	2.11933	2.14867	3.8148	3.8148	3.8676	8.05347	8.05347	8.16493
Bread - wholemeal	Sliced, wholemeal	Tip top Sunblest	700g	1.1	0.7	1	0.7	0.35	0.15	0.25	0.5	3.69	2.88	3.69	3.69	2.88	3.7	4.059	3.168	4.059	2.0295	1.584	2.0295	0.869786	0.678857	0.869786	1.44964	1.13143	1.44964	2.89929	2.26286	2.89929	4.059	3.168	4.07	2.0295	1.584	2.035	0.869786	0.678857	0.872143	1.44964	1.13143	1.45357	2.89929	2.26286	2.90714
Rolled oats/porridge	Oats, whole	Uncle Toby's Traditional	1kg	1.1	1	1	0.6	0.3	0.1	0.2	0.4	5.5	6.29	5.5	5.5	6.29	6.67	3.63	4.1514	3.63	1.815	2.0757	1.815	0.605	0.6919	0.605	1.21	1.3838	1.21	2.42	2.7676	2.42	3.63	4.1514	4.4022	1.815	2.0757	2.2011	0.605	0.6919	0.7337	1.21	1.3838	1.4674	2.42	2.7676	2.9348
Bread - white	Sliced, white loaf	Tip top Sunblest	700g	1.1	0.7	1	4.6	2.2	0.95	1.55	3.15	3.69	2.88	3.69	3.69	2.88	3.7	26.6734	20.8183	26.6734	12.7569	9.95657	12.7569	5.50864	4.29943	5.50864	8.98779	7.01486	8.98779	18.2655	14.256	18.2655	26.6734	20.8183	26.7457	12.7569	9.95657	12.7914	5.50864	4.29943	5.52357	8.98779	7.01486	9.01214	18.2655	14.256	18.315
Cereals -refined	Refined or lower fibre cereals/grains - cornflakes	Kelloggs	725g	1.1	0.725	1	1.4	0.7	0.25	0.45	0.95	4	5.25	4	4	5.25	4.62	8.49655	11.1517	8.49655	4.24828	5.57586	4.24828	1.51724	1.99138	1.51724	2.73103	3.58448	2.73103	5.76552	7.56724	5.76552	8.49655	11.1517	9.81352	4.24828	5.57586	4.90676	1.51724	1.99138	1.75241	2.73103	3.58448	3.15434	5.76552	7.56724	6.65917
Pasta	White, spaghetti, dry	San Remo	500g	1.1	0.5	0.33	1.65	0.8	0.3	0.55	1.1	2.25	2.25	2.25	2.25	2.25	2.34	2.69528	2.69528	2.69528	1.3068	1.3068	1.3068	0.49005	0.49005	0.49005	0.898425	0.898425	0.898425	1.79685	1.79685	1.79685	2.69528	2.69528	2.80309	1.3068	1.3068	1.35907	0.49005	0.49005	0.509652	0.898425	0.898425	0.934362	1.79685	1.79685	1.86872
Rice	White, medium grain	SunRice	1kg	1.1	1	0.5	1.65	0.8	0.3	0.55	1.1	3.39	3.49	3.39	3.39	3.49	3.55	3.07642	3.16718	3.07642	1.4916	1.5356	1.4916	0.55935	0.57585	0.55935	1.02548	1.05573	1.02548	2.05095	2.11145	2.05095	3.07642	3.16718	3.22162	1.4916	1.5356	1.562	0.55935	0.57585	0.58575	1.02548	1.05573	1.07388	2.05095	2.11145	2.14775
Wholegrain crackers	Low salt, mixed grain	Sao	250g	1.1	0.25	1	1.24	0.61	0.25	0.43	0.86	2.69	2.69	2.69	2.69	2.69	2.73	14.6766	14.6766	14.6766	7.21996	7.21996	7.21996	2.959	2.959	2.959	5.08948	5.08948	5.08948	10.179	10.179	10.179	14.6766	14.6766	14.8949	7.21996	7.21996	7.32732	2.959	2.959	3.003	5.08948	5.08948	5.16516	10.179	10.179	10.3303
LEAN MEATS AND POULTRY, FISH, EGGS, NUTS AND SEEDS - raw price
Beef - mince	pre pack, lean, not heart smart		per kg	1.1	1	1.25	0.8	0.375	0.2	0.3	0.575	11	14	13.99	11	14	10.49	12.1	15.4	15.389	5.67188	7.21875	7.21359	3.025	3.85	3.84725	4.5375	5.775	5.77088	8.69688	11.0688	11.0608	12.1	15.4	11.539	5.67188	7.21875	5.40891	3.025	3.85	2.88475	4.5375	5.775	4.32713	8.69688	11.0688	8.29366
Lamb - chops	lean, loin		Per kg	1.1	1	1.81	0.79	0.37	0.2	0.3	0.57	18	12.99	9.99	16	12.99	21.99	28.312	20.4318	15.7132	13.2601	9.56934	7.35933	7.1676	5.17262	3.97802	10.7514	7.75893	5.96703	20.4277	14.742	11.3374	25.1662	20.4318	34.5879	11.7867	9.56934	16.1994	6.3712	5.17262	8.75642	9.5568	7.75893	13.1346	18.1579	14.742	24.9558
Beef - steak	Rump, semi-trimmed, pre-pack		per kg	1.1	1	1.25	0.84	0.42	0.2	0.3	0.62	17	15.99	18.99	17	15.99	11.99	19.635	18.4685	21.9335	9.8175	9.23423	10.9667	4.675	4.39725	5.22225	7.0125	6.59588	7.83338	14.4925	13.6315	16.189	19.635	18.4685	13.8485	9.8175	9.23423	6.92423	4.675	4.39725	3.29725	7.0125	6.59588	4.94588	14.4925	13.6315	10.2215
Tuna - canned	Canned in spring water	John West	130g	1.1	0.13	1.24	1.145	0.5	0.285	0.56	0.785	3.45	3.55	3.29	3.45	3.55	3.5	41.4472	42.6486	39.525	18.0992	18.6238	17.2598	10.3166	10.6156	9.83811	20.2711	20.8587	19.331	28.4158	29.2394	27.098	41.4472	42.6486	42.0479	18.0992	18.6238	18.3615	10.3166	10.6156	10.4661	20.2711	20.8587	20.5649	28.4158	29.2394	28.8276
Chicken - fresh	Breast, skinless, tray, pre-pack, not organic or free range		Per kg	1.1	1	1.25	1.75	0.73	0.46	0.64	1.19	12	9.99	9.99	12	7.99	13.99	28.875	24.0384	24.0384	12.045	10.0275	10.0275	7.59	6.31868	6.31868	10.56	8.7912	8.7912	19.635	16.3461	16.3461	28.875	19.2259	33.6634	12.045	8.01996	14.0425	7.59	5.05368	8.84868	10.56	7.0312	12.3112	19.635	13.0736	22.8911
Eggs	Fresh, free range	Sunnyqueen Farms	700g	1.1	0.7	1.14	1.14	0.56	0.24	0.46	0.805	5.8	6.69	6.25	5.8	6.69	6.25	11.8449	13.6625	12.7639	5.81856	6.71141	6.27	2.49367	2.87632	2.68714	4.77953	5.51294	5.15036	8.36418	9.64765	9.01313	11.8449	13.6625	12.7639	5.81856	6.71141	6.27	2.49367	2.87632	2.68714	4.77953	5.51294	5.15036	8.36418	9.64765	9.01313
Nuts - Peanuts	Peanuts - roasted, unsalted	Nobby's	375g	1	0.375	1	0	0	0	0	0	2.99	3.05	3.85	2.99	3.05	3.03	0	0	0	0	0	0	0	0	0	0	0	0	0	0	0	0	0	0	0	0	0	0	0	0	0	0	0	0	0	0
Canned Meat & onion vegetables (proxy mixed meat and veg)	Steak & vegetables, canned	Harvest	420g	1.1	0.43	1	2.35	1.2	0.6	0.65	1.75	3.84	3.86	3.49	3.84	3.77	3.7	23.0847	23.2049	20.9806	11.7879	11.8493	10.7135	5.89395	5.92465	5.35674	6.38512	6.41837	5.80314	17.1907	17.2802	15.6238	23.0847	22.6638	22.243	11.7879	11.573	11.3581	5.89395	5.78651	5.67907	6.38512	6.26872	6.15233	17.1907	16.8773	16.564
MILK, YOGHURT, CHEESE AND ALTERNATIVES
Cheddar Cheese - full fat	Full Fat, block	Coon	250g	1.1	0.25	1	0.72	0.37	0.12	0.2	0.49	4.69	5.1	5.1	4.69	5.1	5.93	14.8579	16.1568	16.1568	7.63532	8.3028	8.3028	2.47632	2.6928	2.6928	4.1272	4.488	4.488	10.1116	10.9956	10.9956	14.8579	16.1568	18.7862	7.63532	8.3028	9.65404	2.47632	2.6928	3.13104	4.1272	4.488	5.2184	10.1116	10.9956	12.7851
Milk - Full cream	~3.5 - 4% fat, not longlife	Paul's	2L	1.1	2	1	9.85	4.85	1.6	2.9	6.45	2.99	3.1	3.05	2.99	3.1	2.99	16.1983	16.7943	16.5234	7.97583	8.26925	8.13588	2.6312	2.728	2.684	4.76905	4.9445	4.86475	10.607	10.9973	10.8199	16.1983	16.7943	16.1983	7.97583	8.26925	7.97583	2.6312	2.728	2.6312	4.76905	4.9445	4.76905	10.607	10.9973	10.607
Cheddar Cheese - reduced fat	Reduced fat, block	Coon	250g	1.1	0.25	1	0.31	0.16	0.055	0.08	0.215	5.1	5.1	5.1	5.1	5.1	5.93	6.9564	6.9564	6.9564	3.5904	3.5904	3.5904	1.2342	1.2342	1.2342	1.7952	1.7952	1.7952	4.8246	4.8246	4.8246	6.9564	6.9564	8.08852	3.5904	3.5904	4.17472	1.2342	1.2342	1.43506	1.7952	1.7952	2.08736	4.8246	4.8246	5.60978
Milk - Reduced fat/low fat milk	~1-2% fat, not longlife	Paul's Trim	2L	1.1	2	1	6.35	3.15	1	1.9	4.15	3.72	3.46	3.89	3.72	3.46	4.25	12.9921	12.0841	13.5858	6.4449	5.99445	6.73943	2.046	1.903	2.1395	3.8874	3.6157	4.06505	8.4909	7.89745	8.87893	12.9921	12.0841	14.8431	6.4449	5.99445	7.36313	2.046	1.903	2.3375	3.8874	3.6157	4.44125	8.4909	7.89745	9.70063
Yoghurt - low fat	Plain, Natural, reduced fat, <~2% fat	Jalna	1kg	1.1	1	1	0.91	0.44	0.13	0.22	0.57	6.79	6.59	6.69	6.49	6.59	6.93	6.79679	6.59659	6.69669	3.28636	3.18956	3.23796	0.97097	0.94237	0.95667	1.64318	1.59478	1.61898	4.25733	4.13193	4.19463	6.49649	6.59659	6.93693	3.14116	3.18956	3.35412	0.92807	0.94237	0.99099	1.57058	1.59478	1.67706	4.06923	4.13193	4.34511
Yoghurt - low fat flavoured		Yoplait	1kg	1.1	1	1	0.15	0	0.15	0.1	0.15	6.48	6.33	6.48	6.48	6.33	6.48	1.0692	1.04445	1.0692	0	0	0	1.0692	1.04445	1.0692	0.7128	0.6963	0.7128	1.0692	1.04445	1.0692	1.0692	1.04445	1.0692	0	0	0	1.0692	1.04445	1.0692	0.7128	0.6963	0.7128	1.0692	1.04445	1.0692
UNSATURATED OILS AND SPREADS (Or foods from which these are derived)
Polyunsaturated margarine (as proxy)	Monounsaturated margarine	Meadow Lea Monounsaturated Canola	500g	1.1	0.5	1	0.12	0.05	0.025	0.065	0.075	3	2.99	3	3	2.99	3.68	0.792	0.78936	0.792	0.33	0.3289	0.33	0.165	0.16445	0.165	0.429	0.42757	0.429	0.495	0.49335	0.495	0.792	0.78936	0.97152	0.33	0.3289	0.4048	0.165	0.16445	0.2024	0.429	0.42757	0.52624	0.495	0.49335	0.6072
Polyunsaturated oil (as proxy)	Sunflower oil	Crisco Polyunsaturated Sunflower	750mL	1.1	0.75	1	0.12	0.05	0.025	0.065	0.075	5.09	5.24	5.63	5.09	5.24	5.85	0.89584	0.92224	0.99088	0.373267	0.384267	0.412867	0.186633	0.192133	0.206433	0.485247	0.499547	0.536727	0.5599	0.5764	0.6193	0.89584	0.92224	1.0296	0.373267	0.384267	0.429	0.186633	0.192133	0.2145	0.485247	0.499547	0.5577	0.5599	0.5764	0.6435
DISCRETIONARY CHOICES
Beer (full strength)	Beer,draught, can	VB	6 x 375ml	1	2.25	1	7.235	2.639	3.569	2.986	6.208	17.7	16.5	17.1	17.7	16.5	17.1	56.9153	53.0567	54.986	20.7601	19.3527	20.0564	28.0761	26.1727	27.1244	23.4899	21.8973	22.6936	48.8363	45.5253	47.1808	56.9153	53.0567	54.986	20.7601	19.3527	20.0564	28.0761	26.1727	27.1244	23.4899	21.8973	22.6936	48.8363	45.5253	47.1808
Wine (sparkling- proxy) (took most popular in category)	Wine,white, sparkling	Yellow NV Sparkling	750mL	1	0.75	1	1.45	0.48	0.5	1.01	0.98	12.99	12.99	12.99	13	11.69	12.35	25.114	25.114	25.114	8.3136	8.3136	8.3136	8.66	8.66	8.66	17.4932	17.4932	17.4932	16.9736	16.9736	16.9736	25.1333	22.6007	23.8767	8.32	7.4816	7.904	8.66667	7.79333	8.23333	17.5067	15.7425	16.6313	16.9867	15.2749	16.1373
Spirits – (whiskey proxy)	Whisky	Johnny Walker Red Label	750mL	1	0.75	1	0.16	0.05	0.07	0.11	0.12	40	40	40	36	40	38	8.53333	8.53333	8.53333	2.66667	2.66667	2.66667	3.73333	3.73333	3.73333	5.86667	5.86667	5.86667	6.4	6.4	6.4	7.68	8.53333	8.10667	2.4	2.66667	2.53333	3.36	3.73333	3.54667	5.28	5.86667	5.57333	5.76	6.4	6.08
Wine (red)	Wine, red	Penfolds Koonungara Shiraz	750mL	1	0.75	1	1.45	0.48	0.5	1.01	0.98	14	15.9	15.5	14	16.99	15.5	27.0667	30.74	29.9667	8.96	10.176	9.92	9.33333	10.6	10.3333	18.8533	21.412	20.8733	18.2933	20.776	20.2533	27.0667	32.8473	29.9667	8.96	10.8736	9.92	9.33333	11.3267	10.3333	18.8533	22.8799	20.8733	18.2933	22.2003	20.2533
Butter	butter- western star	Western Star Butter Original	375g	1.1	0.375	1	0.36	0.18	0.06	0.16	0.24	4	4.4	4.53	4	4.4	4.59	4.224	4.6464	4.78368	2.112	2.3232	2.39184	0.704	0.7744	0.79728	1.87733	2.06507	2.12608	2.816	3.0976	3.18912	4.224	4.6464	4.84704	2.112	2.3232	2.42352	0.704	0.7744	0.80784	1.87733	2.06507	2.15424	2.816	3.0976	3.23136
Muffins (proxy for muffins/cakes)	Muffin,cake-style,with fruit,commercial, 4 pack, cheapest	Supermarket brand	$/100g	1	0.1	1	3.49	1.52	0.75	1.22	2.27	0.98	1.79	1.39	0.98	1.01	1.54	34.202	62.471	48.511	14.896	27.208	21.128	7.35	13.425	10.425	11.956	21.838	16.958	22.246	40.633	31.553	34.202	35.249	53.746	14.896	15.352	23.408	7.35	7.575	11.55	11.956	12.322	18.788	22.246	22.927	34.958
Cream filled biscuits (plus proxy for choc bisuits and shortbread bisuits )	Biscuit,sweet, cream filled	Arnott's Monte-Carlo	250g	1	0.25	1	0.93	0.32	0.33	0.41	0.65	2.69	2.8	2.8	2.69	2.8	2.93	10.0068	10.416	10.416	3.4432	3.584	3.584	3.5508	3.696	3.696	4.4116	4.592	4.592	6.994	7.28	7.28	10.0068	10.416	10.8996	3.4432	3.584	3.7504	3.5508	3.696	3.8676	4.4116	4.592	4.8052	6.994	7.28	7.618
Muesli Bar	6 pack	Uncle Toby's Chewy Choc Chip Muesli Bar	(6pk) 185g	1	0.185	1	0.53	0.32	0.08	0.08	0.41	3.99	4	3.99	3.99	4	4.25	11.4308	11.4595	11.4308	6.90162	6.91892	6.90162	1.72541	1.72973	1.72541	1.72541	1.72973	1.72541	8.8427	8.86486	8.8427	11.4308	11.4595	12.1757	6.90162	6.91892	7.35135	1.72541	1.72973	1.83784	1.72541	1.72973	1.83784	8.8427	8.86486	9.41892
Nuts- salted peanuts	Salted peanuts roasted	Nobby's Salted Peanuts	375g	1	0.375	1	0.3	0.11	0.08	0.14	0.19	2.99	3.05	3.85	2.99	3.05	3.02	2.392	2.44	3.08	0.877067	0.894667	1.12933	0.637867	0.650667	0.821333	1.11627	1.13867	1.43733	1.51493	1.54533	1.95067	2.392	2.44	2.416	0.877067	0.894667	0.885867	0.637867	0.650667	0.644267	1.11627	1.13867	1.12747	1.51493	1.54533	1.53013
Pizza*	Pizza,supreme,thick base/classic, fast food chain-style. 1 medium pizza = 550g	Pizza Hut	550g	1	0.55	1	3.01	1.61	0.83	0.57	2.44	8.5	8.5	8.5	8.5	8.5	8.5	46.5182	46.5182	46.5182	24.8818	24.8818	24.8818	12.8273	12.8273	12.8273	8.80909	8.80909	8.80909	37.7091	37.7091	37.7091	46.5182	46.5182	46.5182	24.8818	24.8818	24.8818	12.8273	12.8273	12.8273	8.80909	8.80909	8.80909	37.7091	37.7091	37.7091
Savory shapes	Biscuit,savoury,cheese-flavoured. Box 175g	Arnott's savory shapes BBQ Flavour	175g	1	0.175	1	1.3	0.64	0.25	0.41	0.89	2.85	2.99	2.85	2.85	2.99	3.03	21.1714	22.2114	21.1714	10.4229	10.9349	10.4229	4.07143	4.27143	4.07143	6.67714	7.00514	6.67714	14.4943	15.2063	14.4943	21.1714	22.2114	22.5086	10.4229	10.9349	11.0811	4.07143	4.27143	4.32857	6.67714	7.00514	7.09886	14.4943	15.2063	15.4097
Confectionary: Bag mintees	Allens Minties	Allens Minties	150g	1	0.15	1	0.66	0.34	0.12	0.15	0.46	3	3.09	3	3	3.09	3.15	13.2	13.596	13.2	6.8	7.004	6.8	2.4	2.472	2.4	3	3.09	3	9.2	9.476	9.2	13.2	13.596	13.86	6.8	7.004	7.14	2.4	2.472	2.52	3	3.09	3.15	9.2	9.476	9.66
Chocolate: Cadbury block	Cadbury Dairy Milk Chocolate Block	Cadbury Dairy Milk Chocolate Block	220g	1	0.22	1	0.32	0.17	0.06	0.06	0.23	4.99	4.99	4.99	4.99	4.99	5.22	7.25818	7.25818	7.25818	3.85591	3.85591	3.85591	1.36091	1.36091	1.36091	1.36091	1.36091	1.36091	5.21682	5.21682	5.21682	7.25818	7.25818	7.59273	3.85591	3.85591	4.03364	1.36091	1.36091	1.42364	1.36091	1.36091	1.42364	5.21682	5.21682	5.45727
Sugar sweetened beverages- can	Soft drink,cola flavour	Coca Cola	1.25L	1	1.25	1	14.12	7.47	4.03	2.29	11.49	2.79	2.79	2.79	2.79	2.79	2.92	31.5158	31.5158	31.5158	16.673	16.673	16.673	8.99496	8.99496	8.99496	5.11128	5.11128	5.11128	25.6457	25.6457	25.6457	31.5158	31.5158	32.9843	16.673	16.673	17.4499	8.99496	8.99496	9.41408	5.11128	5.11128	5.34944	25.6457	25.6457	26.8406
Meat pie*	Pie,savoury,meat,commercial,individual size, cooked	Independent bakery	250g	1	0.25	1	1.21	0.63	0.33	0.25	0.96	3.5	3.5	3.5	5	5	5	16.94	16.94	16.94	8.82	8.82	8.82	4.62	4.62	4.62	3.5	3.5	3.5	13.44	13.44	13.44	24.2	24.2	24.2	12.6	12.6	12.6	6.6	6.6	6.6	5	5	5	19.2	19.2	19.2
Lasagne	Lasagne (lasagna),beef,italian restaurant- style, frozen	McCain Lasagne	400g	1	0.4	1	1.38	0.77	0.33	0.49	1.1	6	6.29	6	6	6.29	6.67	20.7	21.7005	20.7	11.55	12.1082	11.55	4.95	5.18925	4.95	7.35	7.70525	7.35	16.5	17.2975	16.5	20.7	21.7005	23.0115	11.55	12.1082	12.8398	4.95	5.18925	5.50275	7.35	7.70525	8.17075	16.5	17.2975	18.3425
Hamburger*	Hamburger,beef pattie,with cheese,lettuce,onion & sauce,takeaway style.	McDonald's Big Mac	216g	1	0.216	1	1.31	0.61	0.33	0.32	0.94	5.5	5.5	5.5	5.35	5.35	5.35	33.3565	33.3565	33.3565	15.5324	15.5324	15.5324	8.40278	8.40278	8.40278	8.14815	8.14815	8.14815	23.9352	23.9352	23.9352	32.4468	32.4468	32.4468	15.1088	15.1088	15.1088	8.17361	8.17361	8.17361	7.92593	7.92593	7.92593	23.2824	23.2824	23.2824
Sausages (Includes amount added for salami)	Sausage,beef, regular, cheapest	Supermarket brand	Per 1kg	1.1	1	1	1.56	0.49	0.66	0.82	1.15	4.5	5.49	7.99	4.5	5.49	7.49	7.722	9.42084	13.7108	2.4255	2.95911	4.30661	3.267	3.98574	5.80074	4.059	4.95198	7.20698	5.6925	6.94485	10.1074	7.722	9.42084	12.8528	2.4255	2.95911	4.03711	3.267	3.98574	5.43774	4.059	4.95198	6.75598	5.6925	6.94485	9.47485
Ham (and proxy for salami too)	Ham,leg,lean & fat	Don's Leg Ham	250g	1.1	0.25	1	1.06	0.4	0.33	0.49	0.74	3.59	3.49	3.69	6.3	6.3	6.63	16.7438	16.2774	17.2102	6.3184	6.1424	6.4944	5.21268	5.06748	5.35788	7.74004	7.52444	7.95564	11.689	11.3634	12.0146	29.3832	29.3832	30.9223	11.088	11.088	11.6688	9.1476	9.1476	9.62676	13.5828	13.5828	14.2943	20.5128	20.5128	21.5873
Potato crisps and other snack foods (extruded snacks) eg Smiths crisps or twisties (1/2 mix) (Proxy potato chips)	Potato crisps or chips,plain salted	Smith's or Thins Original - cheapest	175g pack	1	0.175	1	0.67	0.37	0.07	0.04	0.44	3.19	3.19	3.19	3.19	3.19	3.23	12.2131	12.2131	12.2131	6.74457	6.74457	6.74457	1.276	1.276	1.276	0.729143	0.729143	0.729143	8.02057	8.02057	8.02057	12.2131	12.2131	12.3663	6.74457	6.74457	6.82914	1.276	1.276	1.292	0.729143	0.729143	0.738286	8.02057	8.02057	8.12114
Bucket cooked chips (Take-away)*	Potato,chips,regular,deep fried,blended oil,from take-away outlet,salted	Independent Fish & Chip shop	110g	1	0.11	1	1.18	0.57	0.25	0.49	0.81	2.5	2.5	2.5	3	3	3	26.8182	26.8182	26.8182	12.9545	12.9545	12.9545	5.68182	5.68182	5.68182	11.1364	11.1364	11.1364	18.4091	18.4091	18.4091	32.1818	32.1818	32.1818	15.5455	15.5455	15.5455	6.81818	6.81818	6.81818	13.3636	13.3636	13.3636	22.0909	22.0909	22.0909
Frozen icecream and deserts (Peters vanilla)	Ice cream,regular fat,vanilla flavour	Nestle Peters Original Ice Cream Vanilla	2L	1	2	1	1.95	0.81	0.33	0.73	1.14	5.59	5.69	5.59	5.59	5.69	5.92	5.45025	5.54775	5.45025	2.26395	2.30445	2.26395	0.92235	0.93885	0.92235	2.04035	2.07685	2.04035	3.1863	3.2433	3.1863	5.45025	5.54775	5.772	2.26395	2.30445	2.3976	0.92235	0.93885	0.9768	2.04035	2.07685	2.1608	3.1863	3.2433	3.3744
Sugars (proxy sugar- jams, spreads etc)	Sugar,white,granulated	CSR White Sugar	2kg	1.1	2	1	1.49	0.72	0.21	0.53	0.93	3.66	3.88	3.66	3.66	3.88	4.06	2.99937	3.17966	2.99937	1.44936	1.53648	1.44936	0.42273	0.44814	0.42273	1.06689	1.13102	1.06689	1.87209	1.98462	1.87209	2.99937	3.17966	3.32717	1.44936	1.53648	1.60776	0.42273	0.44814	0.46893	1.06689	1.13102	1.18349	1.87209	1.98462	2.07669
Salad dressing (oily) Common brand	Dressing,french, regular fat,commercial	Praise French Dressing	330ml	1.1	0.33	1	0.62	0.3	0.13	0.15	0.44	2.99	2.99	2.69	2.99	3.39	3.69	6.17933	6.17933	5.55933	2.99	2.99	2.69	1.29567	1.29567	1.16567	1.495	1.495	1.345	4.38533	4.38533	3.94533	6.17933	7.006	7.626	2.99	3.39	3.69	1.29567	1.469	1.599	1.495	1.695	1.845	4.38533	4.972	5.412
Tomato sauce (Heinz)	Sauce,tomato,commercial	Heinz Big Red Tomato Sauce	500ml	1.1	0.5	1	0.64	0.3	0.13	0.15	0.44	2	2.45	2.39	2	2.45	2.51	2.816	3.4496	3.36512	1.32	1.617	1.5774	0.572	0.7007	0.68354	0.66	0.8085	0.7887	1.936	2.3716	2.31352	2.816	3.4496	3.53408	1.32	1.617	1.6566	0.572	0.7007	0.71786	0.66	0.8085	0.8283	1.936	2.3716	2.42968
Soups (tin soup reconstituted)	Soup, chicken,canned, ready to serve	Campbells Country Ladle Roast Chicken & Winter Vegetable	505g	1.1	0.505	1	2.71	1.08	0.6	1.75	1.68	3.29	3.29	3.29	3.29	3.29	3.47	19.4208	19.4208	19.4208	7.73964	7.73964	7.73964	4.2998	4.2998	4.2998	12.5411	12.5411	12.5411	12.0394	12.0394	12.0394	19.4208	19.4208	20.4833	7.73964	7.73964	8.16309	4.2998	4.2998	4.53505	12.5411	12.5411	13.2272	12.0394	12.0394	12.6981
100% orange fruit juice drink	Juice,orange,no added vitamin c	Mildura Sunrise Orange Fruit Drink	2L	1.05	2	1	8.2	4.48	1.25	1.86	5.73	3.47	3.49	3.45	3.49	3.49	3.73	14.9384	15.0244	14.8522	8.16144	8.20848	8.1144	2.27719	2.29031	2.26406	3.38846	3.40799	3.36893	10.4386	10.4988	10.3785	15.0244	15.0244	16.0576	8.20848	8.20848	8.77296	2.29031	2.29031	2.44781	3.40799	3.40799	3.64235	10.4988	10.4988	11.2208
Fish fillet crumbed (fried)	Fish,battered or crumbed,deep fried,blended frying fat,ready to eat	Birds Eye Oven Bake Original Crumbed Fish Fillet	425g	1.1	0.425	1	0.53	0.27	0.11	0.21	0.37	8.4	8.43	8.99	8.45	8.43	10.31	11.5228	11.564	12.3322	5.87012	5.89108	6.28242	2.39153	2.40007	2.55951	4.56565	4.58195	4.88633	8.04424	8.07296	8.60925	11.5914	11.564	14.1429	5.90506	5.89108	7.20487	2.40576	2.40007	2.93532	4.59282	4.58195	5.60379	8.09212	8.07296	9.87334
														Calculated totals per household, per store ($)		TOTAL Cost		937.771	946.237	942.793	439.906	441.994	440.446	230.501	232.264	232.406	341.128	344.945	344.532	670.018	673.88	672.5	957.429	938.639	1026.8	448.581	438.884	480.044	236.033	231.965	251.843	348.394	342.907	374.294	684.298	670.574	731.606	TOTAL Cost
																Total Cost mean			942.267			440.782			231.724			343.535			672.133			974.289			455.836			239.947			355.198			695.492		Total Cost mean
																Total Cost St. Dev.			4.25779			1.08399			1.06115			2.09443			1.95685			46.4358			21.5178			10.5009			16.7635			32.0192		Total Cost St. Dev.
	Basket component definitions															Fruit & Veg		139.369	124.273	133.09	71.2636	63.1758	67.8391	24.9146	22.4367	24.0043	53.6074	48.0527	51.38	96.1782	85.6125	91.8434	138.799	124.01	146.79	71.0191	63.0468	74.9834	24.8024	22.3902	26.4918	53.3185	47.9597	56.5343	95.8215	85.437	101.475	Fruit & Veg
	Fruit & Veg: includes all fruit and vegetables (including the 'orange' items in these food groups in the unhealthy basket)															Fruit & Veg mean			132.244			67.4261			23.7852			51.0133			91.2114			136.533			69.6831			24.5615			52.6042			94.2446		Fruit & Veg mean
	Core: includes all core items, with the addition of the 'orange' items, which were included in the Unhealthy Basket, but not the Healthy															Fruit & Veg St. Dev.			7.5832			4.05969			1.2534			2.79544			5.31115			11.5579			6.07942			2.06137			4.33172			8.13455		Fruit & Veg St. Dev.
	Discretionary: includes only items food in the discretionary choices section (i.e. no orange items)															Core		440.402	415.169	421.38	214.202	201.658	205.201	91.4843	86.299	87.0287	160.96	151.798	153.744	305.247	287.524	291.839	436.385	409.552	463.391	212.339	199.246	225.103	90.5328	84.8494	96.2519	159.404	149.796	169.239	302.433	283.673	320.937	Core
	Alcohol: includes only alcoholic items															Core mean			425.65			207.02			88.2707			155.501			294.87			436.443			212.229			90.5447			159.48			302.347		Core mean
	Take-away: includes all take-away items, including pizza, meat pie, hamburger and hot potato chips															Core St. Dev.			13.1472			6.46669			2.8069			4.82701			9.24224			26.9194			12.9289			5.70129			9.72193			18.6324		Core St. Dev.
	Sugar-sweetened beverages: Coca-cola															Disc. only		497.369	531.069	521.413	225.704	240.336	235.245	139.017	145.965	145.378	180.168	193.147	190.788	364.771	386.356	380.66	521.043	529.087	563.409	236.242	239.638	254.941	145.5	147.116	155.591	188.99	193.111	205.055	381.865	386.901	410.669	Disc. only
																Disc. only mean			516.617			233.761			143.453			188.034			377.263			537.846			243.607			149.402			195.719			393.145		Disc. only mean
																Disc. St Dev.			17.3542			7.42788			3.85305			6.91352			11.1865			22.5001			9.96128			5.42006			8.34414			15.3835		Disc. St Dev.
		Indicates those items in the unhealthy basket core groups that weren't in the healthy basket														Alcohol only		117.629	117.444	118.6	40.7004	40.5089	40.9567	49.8028	49.166	49.8511	65.7031	66.6692	66.9268	90.5032	89.6749	90.8077	116.795	117.038	116.936	40.4401	40.3745	40.4137	49.4361	49.026	49.2377	65.1299	66.3864	65.7716	89.8763	89.4005	89.6515	Alcohol only
																Alcohol only mean			117.891			40.722			49.6066			66.433			90.3286			116.923			40.4095			49.2333			65.7626			89.6428		Alcohol only mean
	*Indicates Take-away items															Alcohol St. Dev			0.62087			0.224647			0.382352			0.645148			0.586231			0.121846			0.0330075			0.205103			0.628315			0.237986		Alcohol St. Dev
																Total - alcohol		820.141	828.793	824.193	399.205	401.485	399.489	180.698	183.098	182.555	275.425	278.276	277.605	579.515	584.205	581.692	840.633	821.601	909.864	408.141	398.509	439.63	186.597	182.939	202.605	283.264	276.521	308.523	594.421	581.173	641.955	Total - alcohol
																Total - alcohol mean			824.376			400.06			182.117			277.102			581.804			857.366			415.427			190.713			289.436			605.85		Total - alcohol mean
																Total - alcohol St. Dev			4.32889			1.24247			1.25827			1.49029			2.34699			46.4495			21.5068			10.4594			16.8701			31.9617		Total - alcohol St. Dev
																Take-away		123.633	123.633	123.633	62.1888	62.1888	62.1888	31.5319	31.5319	31.5319	31.5936	31.5936	31.5936	93.4934	93.4934	93.4934	135.347	135.347	135.347	68.1361	68.1361	68.1361	34.4191	34.4191	34.4191	35.0987	35.0987	35.0987	102.282	102.282	102.282	Take-away
																Take-away mean			123.633			62.1888			31.5319			31.5936			93.4934			135.347			68.1361			34.4191			35.0987			102.282		Take-away mean
																Take-away St. Dev.			1.74047e-14			8.70234e-15			0			0			0			0			0			0			0			0		Take-away St. Dev.
																Soft drinks		31.5158	31.5158	31.5158	16.673	16.673	16.673	8.99496	8.99496	8.99496	5.11128	5.11128	5.11128	25.6457	25.6457	25.6457	31.5158	31.5158	32.9843	16.673	16.673	17.4499	8.99496	8.99496	9.41408	5.11128	5.11128	5.34944	25.6457	25.6457	26.8406	Soft drinks
																Soft drinks mean			31.5158			16.673			8.99496			5.11128			25.6457			32.0053			16.932			9.13467			5.19067			26.044		Soft drinks mean
																Soft drinks St. Dev.			0			0			0			0			0			0.847827			0.448532			0.241979			0.137502			0.68991		Soft drinks St. Dev.
																Discretionary (ex. Alcohol, T/A, SSB)		224.591	258.476	247.665	106.142	120.965	115.426	48.6874	56.2721	54.9996	77.7603	89.7727	87.1559	155.129	177.542	170.714	237.385	245.186	278.142	110.993	114.455	128.942	52.6496	54.6756	62.5198	83.6497	86.5151	98.8355	164.061	169.572	191.894	Discretionary (ex. Alcohol, T/A, SSB)
																Discretionary (ex. Alcohol, T/A, SSB mean)			243.577			114.178			53.3197			84.8963			167.795			253.571			118.13			56.615			89.6668			175.176		Discretionary (ex. Alcohol, T/A, SSB mean)
																																																Proportions of Total Cost
														Proportions of Total Cost (%)		Fruit & Veg mean			0.140347			0.152969			0.102645			0.148495			0.135704			0.140136			0.152869			0.102362			0.148098			0.135508		Fruit & Veg mean
																Core mean			0.45173			0.469666			0.380931			0.452649			0.438708			0.44796			0.465582			0.377353			0.448988			0.434724		Core mean
																Discretionary mean			0.54827			0.530334			0.619069			0.547351			0.561292			0.55204			0.534418			0.622647			0.551012			0.565276		Discretionary mean
																Alcohol mean			0.125114			0.0923858			0.214076			0.193381			0.134391			0.120009			0.0886491			0.205184			0.185143			0.128891		Alcohol mean
																Take-away mean			0.131208			0.141087			0.136075			0.0919662			0.1391			0.138918			0.149475			0.143445			0.0988142			0.147065		Take-away mean
																Soft drinks mean			0.0334468			0.0378261			0.0388176			0.0148785			0.0381557			0.0328499			0.0371449			0.0380696			0.0146134			0.0374469		Soft drinks mean
																			0.258501			0.259034			0.2301			0.247126			0.249646			0.260263			0.25915			0.235948			0.252441			0.251873
																																																Cost of Core Food Groups
														Cost of Core Food Groups ($)		Fruit		85.512	71.4722	79.4719	46.275	38.651	43.0836	13.6103	11.368	12.6717	31.0708	26.0004	28.7853	59.8853	50.019	55.7553	85.5578	71.4722	90.1842	46.2993	38.651	48.9581	13.6175	11.368	14.3994	31.088	26.0004	32.5864	59.9168	50.019	63.3575	Fruit
																Fruit mean			78.8187			42.6699			12.55			28.6189			55.2199			82.4047			44.6362			13.1283			29.8916			57.7644		Fruit mean
																			7.04265			3.8288			1.12612			2.53929			4.95491			9.74632			5.35103			1.57383			3.45215			6.92486		Fruit St. Dev.
																Veg. & Legumes		53.8567	52.801	53.6179	24.9886	24.5247	24.7554	11.3043	11.0687	11.3327	22.5365	22.0522	22.5947	36.2929	35.5935	36.0881	53.2408	52.5378	56.6061	24.7198	24.3958	26.0253	11.185	11.0223	12.0923	22.2305	21.9593	23.9479	35.9047	35.418	38.1176	Veg. & Legumes
																Veg. & Legumes mean			53.4252			24.7563			11.2352			22.3945			35.9915			54.1282			25.0469			11.4332			22.7126			36.4801		Veg. & Legumes mean
																			0.553598			0.23192			0.14489			0.297827			0.359571			2.17448			0.862635			0.576604			1.07839			1.43885		Veg. & Legumes St. Dev.
																Grains & Cereals		75.1756	71.6968	75.1756	36.8021	35.1886	36.8021	14.6284	13.8058	14.6284	25.2066	23.973	25.2066	51.4305	48.9944	51.4305	75.1756	71.6968	77.9836	36.8021	35.1886	38.1989	14.6284	13.8058	15.1289	25.2066	23.973	26.1285	51.4305	48.9944	53.3278	Grains & Cereals
																Grains & cereals mean			74.016			36.2643			14.3542			24.7954			50.6185			74.952			36.7299			14.521			25.1027			51.2509		Grains & cereals mean
																			2.0085			0.931554			0.474931			0.712245			1.40649			3.14935			1.50646			0.668052			1.08148			2.17228		Grains & Cereals St. Dev.
																Lean Meats, nuts, seeds,egg		165.299	157.855	150.344	76.5001	73.2343	69.8104	41.1618	39.1551	37.2482	64.2972	61.711	58.647	117.223	111.956	106.668	162.153	152.501	170.694	75.0268	70.9506	78.5646	40.3654	37.752	42.6194	63.1026	59.8014	66.5864	114.953	108.28	120.767	Lean Meats, nuts, seeds,egg
																Lean Meats etc. mean			157.832			73.1816			39.1884			61.5517			111.949			161.783			74.8473			40.2456			63.1635			114.667		Lean Meats etc. mean
																			7.47763			3.34515			1.95701			2.82846			5.27724			9.10187			3.81021			2.43592			3.39294			6.24818		Lean Meats etc. St. Dev.
																Milk, yoghurt, cheese		58.8707	59.6325	60.9883	28.9328	29.3465	30.0065	10.4279	10.5448	10.7764	16.9348	17.1345	17.5448	39.3607	39.8913	40.7828	58.5704	59.6325	65.9223	28.7876	29.3465	32.5218	10.385	10.5448	11.595	16.8622	17.1345	18.9059	39.1726	39.8913	44.1168	Milk, yoghurt, cheese
																Milk etc. mean			59.8305			29.4286			10.583			17.2047			40.0116			61.3751			30.2186			10.8416			17.6342			41.0602		Milk etc. mean
																			1.07257			0.541517			0.177354			0.310978			0.718662			3.97367			2.01411			0.657331			1.10971			2.67136		Milk etc. St. Dev.
																Unsat. Oils		1.68784	1.7116	1.78288	0.703267	0.713167	0.742867	0.351633	0.356583	0.371433	0.914247	0.927117	0.965727	1.0549	1.06975	1.1143	1.68784	1.7116	2.00112	0.703267	0.713167	0.8338	0.351633	0.356583	0.4169	0.914247	0.927117	1.08394	1.0549	1.06975	1.2507	Unsat. Oils
																Unsat. Oils mean			1.72744			0.719767			0.359883			0.935697			1.07965			1.80019			0.750078			0.375039			0.975101			1.12512		Unsat. Oils mean
																			0.0494604			0.0206085			0.0103042			0.026791			0.0309127			0.174418			0.0726743			0.0363372			0.0944766			0.109012		Unsat. Oils St. Dev.
																% of mean Total Cost																																% of mean Total Cost
																Fruit			0.083648			0.096805			0.0541592			0.0833069			0.0821562			0.0845794			0.0979214			0.0547133			0.0841547			0.0830554		Fruit
																Veg & Legumes			0.0566986			0.0561644			0.0484855			0.0651884			0.0535482			0.0555566			0.0549472			0.0476489			0.0639433			0.0524522		Veg & Legumes
																Grains & Cereals			0.0785509			0.0822726			0.0619453			0.0721773			0.0753103			0.0769299			0.0805769			0.0605177			0.0706723			0.0736901		Grains & Cereals
																Lean Meats, nuts, seed			0.167503			0.166027			0.169117			0.179172			0.166558			0.166052			0.164198			0.167727			0.177826			0.164871		Lean Meats, nuts, seed
																Milk, yoghurt, cheese			0.0634963			0.0667645			0.0456709			0.0500813			0.0595293			0.0629948			0.0662927			0.0451834			0.0496461			0.0590376		Milk, yoghurt, cheese
																Unsat. Oils			0.00183328			0.00163293			0.00155307			0.00272373			0.00160631			0.00184769			0.0016455			0.00156301			0.00274523			0.00161773		Unsat. Oils
[truncated: 1 more columns]

## Sheet: 2.4
2.4: CURRENT (UNHEALTHY) DIET BASKET with increase of GST to 15%
							Weight for household per fortnight (kg)					LOGAN stores price per item ($)			INDOOROOPILLY stores price per item ($)				LOGAN: Price of food in healthy basket per household per fortnight with GST base increased to 15% ($)															INDOOROOPILLY: Price of food in healthy basket per household per fortnight with GST base increased to 15% ($)
Food Item	Description	Brand	Typical purchase size	GST multiple to account for increase to 15%	Weight multiple for collected price size	Edible portion/as cooked adjustment	Household 1	Household 2	Household 3	Household 4	Household 5	Coles/ Liquorland	Woolworths/ BWS	IGA	Coles/ Liquorland	Woolworths/ BWS	IGA	GST multiple to account for increase to 15%	Household 1			Household 2			Household 3			Household 4			Household 5			Household 1			Household 2			Household 3			Household 4			Household 5
																			Coles	Woolworths	IGA	Coles	Woolworths	IGA	Coles	Woolworths	IGA	Coles	Woolworths	IGA	Coles	Woolworths	IGA	Coles	Woolworths	IGA	Coles	Woolworths	IGA	Coles	Woolworths	IGA	Coles	Woolworths	IGA	Coles	Woolworths	IGA
FRUIT
Apples	Red, cheapest		Per kg	1.1	1	1.08	3.1	1.7	0.5	1.1	2.2	5.5	2.88	3.99	5.5	2.88	7.99	1	18.414	9.64224	13.3585	10.098	5.28768	7.32564	2.97	1.5552	2.1546	6.534	3.42144	4.74012	13.068	6.84288	9.48024	18.414	9.64224	26.7505	10.098	5.28768	14.6696	2.97	1.5552	4.3146	6.534	3.42144	9.49212	13.068	6.84288	18.9842
Bananas	Cavendish, loose, cheapest		Per kg	1.1	1	1.54	3.2	1.7	0.5	1.2	2.2	3.3	2.49	1.99	3.3	2.49	1.99	1	16.2624	12.2707	9.80672	8.6394	6.51882	5.20982	2.541	1.9173	1.5323	6.0984	4.60152	3.67752	11.1804	8.43612	6.74212	16.2624	12.2707	9.80672	8.6394	6.51882	5.20982	2.541	1.9173	1.5323	6.0984	4.60152	3.67752	11.1804	8.43612	6.74212
Oranges	Loose, Navel Cheapest		Per kg	1.1	1	1.3	3.2	1.7	0.5	1.2	2.2	3.98	3.98	3.99	3.99	3.98	3.99	1	16.5568	16.5568	16.5984	8.7958	8.7958	8.8179	2.587	2.587	2.5935	6.2088	6.2088	6.2244	11.3828	11.3828	11.4114	16.5984	16.5568	16.5984	8.8179	8.7958	8.8179	2.5935	2.587	2.5935	6.2244	6.2088	6.2244	11.4114	11.3828	11.4114
Fruit salad	Canned, in juice	Goulburn Valley	700g	1.1	0.7	1.5	3.1	1.7	0.5	1.1	2.2	3.99	3.99	4.89	3.99	3.99	4.34	1	26.505	26.505	32.4836	14.535	14.535	17.8136	4.275	4.275	5.23929	9.405	9.405	11.5264	18.81	18.81	23.0529	26.505	26.505	28.83	14.535	14.535	15.81	4.275	4.275	4.65	9.405	9.405	10.23	18.81	18.81	20.46
VEGETABLES AND LEGUMES
Potato	Loose, white, cheapest		Per kg	1.1	1	1.18	2.1	1.05	0.4	0.8	1.45	2.98	2.98	2.49	2.98	2.98	2.49	1	7.38444	7.38444	6.17022	3.69222	3.69222	3.08511	1.40656	1.40656	1.17528	2.81312	2.81312	2.35056	5.09878	5.09878	4.26039	7.38444	7.38444	6.17022	3.69222	3.69222	3.08511	1.40656	1.40656	1.17528	2.81312	2.81312	2.35056	5.09878	5.09878	4.26039
Sweet corn	Can 420g	Edgell	420g	1.1	0.42	1	0.51	0.24	0.1	0.2	0.34	1.77	1.79	1.77	1.41	1.49	1.52	1	2.14929	2.17357	2.14929	1.01143	1.02286	1.01143	0.421429	0.42619	0.421429	0.842857	0.852381	0.842857	1.43286	1.44905	1.43286	1.71214	1.80929	1.84571	0.805714	0.851429	0.868571	0.335714	0.354762	0.361905	0.671429	0.709524	0.72381	1.14143	1.20619	1.23048
Broccoli	Fresh, loose, cheapest		Per kg	1.1	1	1.67	0.3	0.13	0.07	0.14	0.2	3.98	2.98	4.99	3.98	2.98	5.99	1	1.99398	1.49298	2.49999	0.864058	0.646958	1.08333	0.465262	0.348362	0.583331	0.930524	0.696724	1.16666	1.32932	0.99532	1.66666	1.99398	1.49298	3.00099	0.864058	0.646958	1.30043	0.465262	0.348362	0.700231	0.930524	0.696724	1.40046	1.32932	0.99532	2.00066
Cabbage	White, fresh, 1/2		Half (per 1.5 kg)	1.1	1.5	1.25	0.3	0.13	0.07	0.14	0.2	1.99	1.99	1.99	1.8	2.49	1.99	1	0.4975	0.4975	0.4975	0.215583	0.215583	0.215583	0.116083	0.116083	0.116083	0.232167	0.232167	0.232167	0.331667	0.331667	0.331667	0.45	0.6225	0.4975	0.195	0.26975	0.215583	0.105	0.14525	0.116083	0.21	0.2905	0.232167	0.3	0.415	0.331667
Lettuce	Loose, whole, iceberg		Whole (per 0.6 kg)	1.1	0.6	1.33	0.54	0.26	0.1	0.2	0.36	1.98	1.98	2	2.48	1.98	1.49	1	2.37006	2.37006	2.394	1.14114	1.14114	1.15267	0.4389	0.4389	0.443333	0.8778	0.8778	0.886667	1.58004	1.58004	1.596	2.96856	2.37006	1.78353	1.42931	1.14114	0.858737	0.549733	0.4389	0.330283	1.09947	0.8778	0.660567	1.97904	1.58004	1.18902
Carrot	Loose, cheapest		Per kg	1.1	1	1.3	0.76	0.34	0.16	0.32	0.5	1.98	1.98	1.98	1.98	1.98	3.99	1	1.95624	1.95624	1.95624	0.87516	0.87516	0.87516	0.41184	0.41184	0.41184	0.82368	0.82368	0.82368	1.287	1.287	1.287	1.95624	1.95624	3.94212	0.87516	0.87516	1.76358	0.41184	0.41184	0.82992	0.82368	0.82368	1.65984	1.287	1.287	2.5935
Pumpkin	Kent/Jap		Per kg	1.1	1	1.25	1.1	0.5	0.2	0.5	0.7	2.98	2.98	2.99	2.49	2.98	1.99	1	4.0975	4.0975	4.11125	1.8625	1.8625	1.86875	0.745	0.745	0.7475	1.8625	1.8625	1.86875	2.6075	2.6075	2.61625	3.42375	4.0975	2.73625	1.55625	1.8625	1.24375	0.6225	0.745	0.4975	1.55625	1.8625	1.24375	2.17875	2.6075	1.74125
Canned 4 bean mix	Canned	Edgell	420g	1.1	0.42	1	0.75	0.35	0.15	0.3	0.5	1.78	1.78	1.79	1.78	1.78	2	1	3.17857	3.17857	3.19643	1.48333	1.48333	1.49167	0.635714	0.635714	0.639286	1.27143	1.27143	1.27857	2.11905	2.11905	2.13095	3.17857	3.17857	3.57143	1.48333	1.48333	1.66667	0.635714	0.635714	0.714286	1.27143	1.27143	1.42857	2.11905	2.11905	2.38095
Tomatoes canned	Canned, no added salt	Ardmona	400g	1.1	0.4	1	1.6	0.65	0.4	0.8	1.05	1.4	1.4	1.69	1.4	1.4	1.75	1	5.6	5.6	6.76	2.275	2.275	2.74625	1.4	1.4	1.69	2.8	2.8	3.38	3.675	3.675	4.43625	5.6	5.6	7	2.275	2.275	2.84375	1.4	1.4	1.75	2.8	2.8	3.5	3.675	3.675	4.59375
Onion	Brown cheapest per kg		Per kg	1.1	1	1.25	0.54	0.26	0.1	0.2	0.36	2.98	2.98	3	2.98	2.98	2.49	1	2.0115	2.0115	2.025	0.9685	0.9685	0.975	0.3725	0.3725	0.375	0.745	0.745	0.75	1.341	1.341	1.35	2.0115	2.0115	1.68075	0.9685	0.9685	0.80925	0.3725	0.3725	0.31125	0.745	0.745	0.6225	1.341	1.341	1.1205
Tomatoes	Fresh, loose, round (not vine-ripened)		Per kg	1.1	1	1.01	0.9	0.4	0.2	0.4	0.6	6.98	5.98	5.99	6.98	5.98	6.99	1	6.34482	5.43582	5.44491	2.81992	2.41592	2.41996	1.40996	1.20796	1.20998	2.81992	2.41592	2.41996	4.22988	3.62388	3.62994	6.34482	5.43582	6.35391	2.81992	2.41592	2.82396	1.40996	1.20796	1.41198	2.81992	2.41592	2.82396	4.22988	3.62388	4.23594
Frozen mixed vegetables	Cheapest avaialbe 500g	Heinz, Birdseye or McCain	500g	1.1	0.5	1	0.9	0.4	0.2	0.4	0.6	2.5	2.69	2.59	2.5	2.69	3.2	1	4.5	4.842	4.662	2	2.152	2.072	1	1.076	1.036	2	2.152	2.072	3	3.228	3.108	4.5	4.842	5.76	2	2.152	2.56	1	1.076	1.28	2	2.152	2.56	3	3.228	3.84
Peas - frozen	Cheapest 500g	Edgell, Birdseye or McCain	500g	1.1	0.5	1	0.7	0.3	0.2	0.3	0.5	2.19	2.25	2.19	2.19	2.25	2.32	1	3.066	3.15	3.066	1.314	1.35	1.314	0.876	0.9	0.876	1.314	1.35	1.314	2.19	2.25	2.19	3.066	3.15	3.248	1.314	1.35	1.392	0.876	0.9	0.928	1.314	1.35	1.392	2.19	2.25	2.32
Baked Beans	Canned, in tomato	Heinz	420g	1.1	0.42	1	0.825	0.475	0.125	0.25	0.6	1.94	1.94	1.94	1.94	1.94	1.97	1	3.81071	3.81071	3.81071	2.19405	2.19405	2.19405	0.577381	0.577381	0.577381	1.15476	1.15476	1.15476	2.77143	2.77143	2.77143	3.81071	3.81071	3.86964	2.19405	2.19405	2.22798	0.577381	0.577381	0.58631	1.15476	1.15476	1.17262	2.77143	2.77143	2.81429
GRAIN (CEREAL) FOODS - WHOLEGRAIN AND REFINED
Breakfast wheat biscuit	Weetbix	Sanitarium Weet-bix	375g	1.1	0.375	1	1.4	0.7	0.25	0.45	0.95	2.89	2.89	2.89	2.89	2.89	2.93	1	10.7893	10.7893	10.7893	5.39467	5.39467	5.39467	1.92667	1.92667	1.92667	3.468	3.468	3.468	7.32133	7.32133	7.32133	10.7893	10.7893	10.9387	5.39467	5.39467	5.46933	1.92667	1.92667	1.95333	3.468	3.468	3.516	7.32133	7.32133	7.42267
Bread - wholemeal	Sliced, wholemeal	Tip top Sunblest	700g	1.1	0.7	1	0.7	0.35	0.15	0.25	0.5	3.69	2.88	3.69	3.69	2.88	3.7	1	3.69	2.88	3.69	1.845	1.44	1.845	0.790714	0.617143	0.790714	1.31786	1.02857	1.31786	2.63571	2.05714	2.63571	3.69	2.88	3.7	1.845	1.44	1.85	0.790714	0.617143	0.792857	1.31786	1.02857	1.32143	2.63571	2.05714	2.64286
Rolled oats/porridge	Oats, whole	Uncle Toby's Traditional	1kg	1.1	1	1	0.6	0.3	0.1	0.2	0.4	5.5	6.29	5.5	5.5	6.29	6.67	1	3.3	3.774	3.3	1.65	1.887	1.65	0.55	0.629	0.55	1.1	1.258	1.1	2.2	2.516	2.2	3.3	3.774	4.002	1.65	1.887	2.001	0.55	0.629	0.667	1.1	1.258	1.334	2.2	2.516	2.668
Bread - white	Sliced, white loaf	Tip top Sunblest	700g	1.1	0.7	1	4.6	2.2	0.95	1.55	3.15	3.69	2.88	3.69	3.69	2.88	3.7	1	24.2486	18.9257	24.2486	11.5971	9.05143	11.5971	5.00786	3.90857	5.00786	8.17071	6.37714	8.17071	16.605	12.96	16.605	24.2486	18.9257	24.3143	11.5971	9.05143	11.6286	5.00786	3.90857	5.02143	8.17071	6.37714	8.19286	16.605	12.96	16.65
Cereals -refined	Refined or lower fibre cereals/grains - cornflakes	Kelloggs	725g	1.1	0.725	1	1.4	0.7	0.25	0.45	0.95	4	5.25	4	4	5.25	4.62	1	7.72414	10.1379	7.72414	3.86207	5.06897	3.86207	1.37931	1.81034	1.37931	2.48276	3.25862	2.48276	5.24138	6.87931	5.24138	7.72414	10.1379	8.92138	3.86207	5.06897	4.46069	1.37931	1.81034	1.5931	2.48276	3.25862	2.86759	5.24138	6.87931	6.05379
Pasta	White, spaghetti, dry	San Remo	500g	1.1	0.5	0.33	1.65	0.8	0.3	0.55	1.1	2.25	2.25	2.25	2.25	2.25	2.34	1	2.45025	2.45025	2.45025	1.188	1.188	1.188	0.4455	0.4455	0.4455	0.81675	0.81675	0.81675	1.6335	1.6335	1.6335	2.45025	2.45025	2.54826	1.188	1.188	1.23552	0.4455	0.4455	0.46332	0.81675	0.81675	0.84942	1.6335	1.6335	1.69884
Rice	White, medium grain	SunRice	1kg	1.1	1	0.5	1.65	0.8	0.3	0.55	1.1	3.39	3.49	3.39	3.39	3.49	3.55	1	2.79675	2.87925	2.79675	1.356	1.396	1.356	0.5085	0.5235	0.5085	0.93225	0.95975	0.93225	1.8645	1.9195	1.8645	2.79675	2.87925	2.92875	1.356	1.396	1.42	0.5085	0.5235	0.5325	0.93225	0.95975	0.97625	1.8645	1.9195	1.9525
Wholegrain crackers	Low salt, mixed grain	Sao	250g	1.1	0.25	1	1.24	0.61	0.25	0.43	0.86	2.69	2.69	2.69	2.69	2.69	2.73	1	13.3424	13.3424	13.3424	6.5636	6.5636	6.5636	2.69	2.69	2.69	4.6268	4.6268	4.6268	9.2536	9.2536	9.2536	13.3424	13.3424	13.5408	6.5636	6.5636	6.6612	2.69	2.69	2.73	4.6268	4.6268	4.6956	9.2536	9.2536	9.3912
LEAN MEATS AND POULTRY, FISH, EGGS, NUTS AND SEEDS - raw price
Beef - mince	pre pack, lean, not heart smart		per kg	1.1	1	1.25	0.8	0.375	0.2	0.3	0.575	11	14	13.99	11	14	10.49	1	11	14	13.99	5.15625	6.5625	6.55781	2.75	3.5	3.4975	4.125	5.25	5.24625	7.90625	10.0625	10.0553	11	14	10.49	5.15625	6.5625	4.91719	2.75	3.5	2.6225	4.125	5.25	3.93375	7.90625	10.0625	7.53969
Lamb - chops	lean, loin		Per kg	1.1	1	1.81	0.79	0.37	0.2	0.3	0.57	18	12.99	9.99	16	12.99	21.99	1	25.7382	18.5744	14.2847	12.0546	8.6994	6.6903	6.516	4.70238	3.61638	9.774	7.05357	5.42457	18.5706	13.4018	10.3067	22.8784	18.5744	31.4435	10.7152	8.6994	14.7267	5.792	4.70238	7.96038	8.688	7.05357	11.9406	16.5072	13.4018	22.6871
Beef - steak	Rump, semi-trimmed, pre-pack		per kg	1.1	1	1.25	0.84	0.42	0.2	0.3	0.62	17	15.99	18.99	17	15.99	11.99	1	17.85	16.7895	19.9395	8.925	8.39475	9.96975	4.25	3.9975	4.7475	6.375	5.99625	7.12125	13.175	12.3923	14.7172	17.85	16.7895	12.5895	8.925	8.39475	6.29475	4.25	3.9975	2.9975	6.375	5.99625	4.49625	13.175	12.3923	9.29225
Tuna - canned	Canned in spring water	John West	130g	1.1	0.13	1.24	1.145	0.5	0.285	0.56	0.785	3.45	3.55	3.29	3.45	3.55	3.5	1	37.6793	38.7715	35.9319	16.4538	16.9308	15.6908	9.37869	9.65054	8.94374	18.4283	18.9625	17.5737	25.8325	26.5813	24.6345	37.6793	38.7715	38.2254	16.4538	16.9308	16.6923	9.37869	9.65054	9.51462	18.4283	18.9625	18.6954	25.8325	26.5813	26.2069
Chicken - fresh	Breast, skinless, tray, pre-pack, not organic or free range		Per kg	1.1	1	1.25	1.75	0.73	0.46	0.64	1.19	12	9.99	9.99	12	7.99	13.99	1	26.25	21.8531	21.8531	10.95	9.11588	9.11588	6.9	5.74425	5.74425	9.6	7.992	7.992	17.85	14.8601	14.8601	26.25	17.4781	30.6031	10.95	7.29087	12.7659	6.9	4.59425	8.04425	9.6	6.392	11.192	17.85	11.8851	20.8101
Eggs	Fresh, free range	Sunnyqueen Farms	700g	1.1	0.7	1.14	1.14	0.56	0.24	0.46	0.805	5.8	6.69	6.25	5.8	6.69	6.25	1	10.7681	12.4205	11.6036	5.2896	6.10128	5.7	2.26697	2.61483	2.44286	4.34503	5.01177	4.68214	7.6038	8.77059	8.19375	10.7681	12.4205	11.6036	5.2896	6.10128	5.7	2.26697	2.61483	2.44286	4.34503	5.01177	4.68214	7.6038	8.77059	8.19375
Nuts - Peanuts	Peanuts - roasted, unsalted	Nobby's	375g	1	0.375	1	0	0	0	0	0	2.99	3.05	3.85	2.99	3.05	3.03	1.04545	0	0	0	0	0	0	0	0	0	0	0	0	0	0	0	0	0	0	0	0	0	0	0	0	0	0	0	0	0	0
Canned Meat & onion vegetables (proxy mixed meat and veg)	Steak & vegetables, canned	Harvest	420g	1.1	0.43	1	2.35	1.2	0.6	0.65	1.75	3.84	3.86	3.49	3.84	3.77	3.7	1	20.986	21.0953	19.0733	10.7163	10.7721	9.73953	5.35814	5.38605	4.86977	5.80465	5.83488	5.27558	15.6279	15.7093	14.2035	20.986	20.6035	20.2209	10.7163	10.5209	10.3256	5.35814	5.26047	5.16279	5.80465	5.69884	5.59302	15.6279	15.343	15.0581
MILK, YOGHURT, CHEESE AND ALTERNATIVES
Cheddar Cheese - full fat	Full Fat, block	Coon	250g	1.1	0.25	1	0.72	0.37	0.12	0.2	0.49	4.69	5.1	5.1	4.69	5.1	5.93	1	13.5072	14.688	14.688	6.9412	7.548	7.548	2.2512	2.448	2.448	3.752	4.08	4.08	9.1924	9.996	9.996	13.5072	14.688	17.0784	6.9412	7.548	8.7764	2.2512	2.448	2.8464	3.752	4.08	4.744	9.1924	9.996	11.6228
Milk - Full cream	~3.5 - 4% fat, not longlife	Paul's	2L	1.1	2	1	9.85	4.85	1.6	2.9	6.45	2.99	3.1	3.05	2.99	3.1	2.99	1	14.7257	15.2675	15.0212	7.25075	7.5175	7.39625	2.392	2.48	2.44	4.3355	4.495	4.4225	9.64275	9.9975	9.83625	14.7257	15.2675	14.7257	7.25075	7.5175	7.25075	2.392	2.48	2.392	4.3355	4.495	4.3355	9.64275	9.9975	9.64275
Cheddar Cheese - reduced fat	Reduced fat, block	Coon	250g	1.1	0.25	1	0.31	0.16	0.055	0.08	0.215	5.1	5.1	5.1	5.1	5.1	5.93	1	6.324	6.324	6.324	3.264	3.264	3.264	1.122	1.122	1.122	1.632	1.632	1.632	4.386	4.386	4.386	6.324	6.324	7.3532	3.264	3.264	3.7952	1.122	1.122	1.3046	1.632	1.632	1.8976	4.386	4.386	5.0998
Milk - Reduced fat/low fat milk	~1-2% fat, not longlife	Paul's Trim	2L	1.1	2	1	6.35	3.15	1	1.9	4.15	3.72	3.46	3.89	3.72	3.46	4.25	1	11.811	10.9855	12.3507	5.859	5.4495	6.12675	1.86	1.73	1.945	3.534	3.287	3.6955	7.719	7.1795	8.07175	11.811	10.9855	13.4937	5.859	5.4495	6.69375	1.86	1.73	2.125	3.534	3.287	4.0375	7.719	7.1795	8.81875
Yoghurt - low fat	Plain, Natural, reduced fat, <~2% fat	Jalna	1kg	1.1	1	1	0.91	0.44	0.13	0.22	0.57	6.79	6.59	6.69	6.49	6.59	6.93	1	6.1789	5.9969	6.0879	2.9876	2.8996	2.9436	0.8827	0.8567	0.8697	1.4938	1.4498	1.4718	3.8703	3.7563	3.8133	5.9059	5.9969	6.3063	2.8556	2.8996	3.0492	0.8437	0.8567	0.9009	1.4278	1.4498	1.5246	3.6993	3.7563	3.9501
Yoghurt - low fat flavoured		Yoplait	1kg	1.1	1	1	0.15	0	0.15	0.1	0.15	6.48	6.33	6.48	6.48	6.33	6.48	1	0.972	0.9495	0.972	0	0	0	0.972	0.9495	0.972	0.648	0.633	0.648	0.972	0.9495	0.972	0.972	0.9495	0.972	0	0	0	0.972	0.9495	0.972	0.648	0.633	0.648	0.972	0.9495	0.972
UNSATURATED OILS AND SPREADS (Or foods from which these are derived)
Polyunsaturated margarine (as proxy)	Monounsaturated margarine	Meadow Lea Monounsaturated Canola	500g	1.1	0.5	1	0.12	0.05	0.025	0.065	0.075	3	2.99	3	3	2.99	3.68	1	0.72	0.7176	0.72	0.3	0.299	0.3	0.15	0.1495	0.15	0.39	0.3887	0.39	0.45	0.4485	0.45	0.72	0.7176	0.8832	0.3	0.299	0.368	0.15	0.1495	0.184	0.39	0.3887	0.4784	0.45	0.4485	0.552
Polyunsaturated oil (as proxy)	Sunflower oil	Crisco Polyunsaturated Sunflower	750mL	1.1	0.75	1	0.12	0.05	0.025	0.065	0.075	5.09	5.24	5.63	5.09	5.24	5.85	1	0.8144	0.8384	0.9008	0.339333	0.349333	0.375333	0.169667	0.174667	0.187667	0.441133	0.454133	0.487933	0.509	0.524	0.563	0.8144	0.8384	0.936	0.339333	0.349333	0.39	0.169667	0.174667	0.195	0.441133	0.454133	0.507	0.509	0.524	0.585
DISCRETIONARY CHOICES
Beer (full strength)	Beer,draught, can	VB	6 x 375ml	1	2.25	1	7.235	2.639	3.569	2.986	6.208	17.7	16.5	17.1	17.7	16.5	17.1	1.04545	59.5024	55.4683	57.4854	21.7038	20.2323	20.9681	29.3523	27.3623	28.3573	24.5576	22.8927	23.7251	51.0561	47.5947	49.3254	59.5024	55.4683	57.4854	21.7038	20.2323	20.9681	29.3523	27.3623	28.3573	24.5576	22.8927	23.7251	51.0561	47.5947	49.3254
Wine (sparkling- proxy) (took most popular in category)	Wine,white, sparkling	Yellow NV Sparkling	750mL	1	0.75	1	1.45	0.48	0.5	1.01	0.98	12.99	12.99	12.99	13	11.69	12.35	1.04545	26.2555	26.2555	26.2555	8.69149	8.69149	8.69149	9.05364	9.05364	9.05364	18.2883	18.2883	18.2883	17.7451	17.7451	17.7451	26.2758	23.628	24.962	8.69818	7.82167	8.26327	9.06061	8.14758	8.60758	18.3024	16.4581	17.3873	17.7588	15.9692	16.8708
Spirits – (whiskey proxy)	Whisky	Johnny Walker Red Label	750mL	1	0.75	1	0.16	0.05	0.07	0.11	0.12	40	40	40	36	40	38	1.04545	8.92121	8.92121	8.92121	2.78788	2.78788	2.78788	3.90303	3.90303	3.90303	6.13333	6.13333	6.13333	6.69091	6.69091	6.69091	8.02909	8.92121	8.47515	2.50909	2.78788	2.64848	3.51273	3.90303	3.70788	5.52	6.13333	5.82667	6.02182	6.69091	6.35636
Wine (red)	Wine, red	Penfolds Koonungara Shiraz	750mL	1	0.75	1	1.45	0.48	0.5	1.01	0.98	14	15.9	15.5	14	16.99	15.5	1.04545	28.297	32.1373	31.3288	9.36727	10.6385	10.3709	9.75758	11.0818	10.803	19.7103	22.3853	21.8221	19.1248	21.7204	21.1739	28.297	34.3404	31.3288	9.36727	11.3679	10.3709	9.75758	11.8415	10.803	19.7103	23.9199	21.8221	19.1248	23.2094	21.1739
Butter	butter- western star	Western Star Butter Original	375g	1.1	0.375	1	0.36	0.18	0.06	0.16	0.24	4	4.4	4.53	4	4.4	4.59	1	3.84	4.224	4.3488	1.92	2.112	2.1744	0.64	0.704	0.7248	1.70667	1.87733	1.9328	2.56	2.816	2.8992	3.84	4.224	4.4064	1.92	2.112	2.2032	0.64	0.704	0.7344	1.70667	1.87733	1.9584	2.56	2.816	2.9376
Muffins (proxy for muffins/cakes)	Muffin,cake-style,with fruit,commercial, 4 pack, cheapest	Supermarket brand	$/100g	1	0.1	1	3.49	1.52	0.75	1.22	2.27	0.98	1.79	1.39	0.98	1.01	1.54	1.04545	35.7566	65.3106	50.716	15.5731	28.4447	22.0884	7.68409	14.0352	10.8989	12.4995	22.8306	17.7288	23.2572	42.48	32.9872	35.7566	36.8512	56.189	15.5731	16.0498	24.472	7.68409	7.91932	12.075	12.4995	12.8821	19.642	23.2572	23.9691	36.547
Cream filled biscuits (plus proxy for choc bisuits and shortbread bisuits )	Biscuit,sweet, cream filled	Arnott's Monte-Carlo	250g	1	0.25	1	0.93	0.32	0.33	0.41	0.65	2.69	2.8	2.8	2.69	2.8	2.93	1.04545	10.4617	10.8895	10.8895	3.59971	3.74691	3.74691	3.7122	3.864	3.864	4.61213	4.80073	4.80073	7.31191	7.61091	7.61091	10.4617	10.8895	11.395	3.59971	3.74691	3.92087	3.7122	3.864	4.0434	4.61213	4.80073	5.02362	7.31191	7.61091	7.96427
Muesli Bar	6 pack	Uncle Toby's Chewy Choc Chip Muesli Bar	(6pk) 185g	1	0.185	1	0.53	0.32	0.08	0.08	0.41	3.99	4	3.99	3.99	4	4.25	1.04545	11.9504	11.9803	11.9504	7.21533	7.23342	7.21533	1.80383	1.80835	1.80383	1.80383	1.80835	1.80383	9.24464	9.26781	9.24464	11.9504	11.9803	12.7291	7.21533	7.23342	7.6855	1.80383	1.80835	1.92138	1.80383	1.80835	1.92138	9.24464	9.26781	9.84705
Nuts- salted peanuts	Salted peanuts roasted	Nobby's Salted Peanuts	375g	1	0.375	1	0.3	0.11	0.08	0.14	0.19	2.99	3.05	3.85	2.99	3.05	3.02	1.04545	2.50073	2.55091	3.22	0.916933	0.935333	1.18067	0.666861	0.680242	0.858667	1.16701	1.19042	1.50267	1.58379	1.61558	2.03933	2.50073	2.55091	2.52582	0.916933	0.935333	0.926133	0.666861	0.680242	0.673552	1.16701	1.19042	1.17872	1.58379	1.61558	1.59968
Pizza*	Pizza,supreme,thick base/classic, fast food chain-style. 1 medium pizza = 550g	Pizza Hut	550g	1	0.55	1	3.01	1.61	0.83	0.57	2.44	8.5	8.5	8.5	8.5	8.5	8.5	1.04545	48.6326	48.6326	48.6326	26.0128	26.0128	26.0128	13.4103	13.4103	13.4103	9.2095	9.2095	9.2095	39.4231	39.4231	39.4231	48.6326	48.6326	48.6326	26.0128	26.0128	26.0128	13.4103	13.4103	13.4103	9.2095	9.2095	9.2095	39.4231	39.4231	39.4231
Savory shapes	Biscuit,savoury,cheese-flavoured. Box 175g	Arnott's savory shapes BBQ Flavour	175g	1	0.175	1	1.3	0.64	0.25	0.41	0.89	2.85	2.99	2.85	2.85	2.99	3.03	1.04545	22.1338	23.221	22.1338	10.8966	11.4319	10.8966	4.25649	4.46558	4.25649	6.98065	7.32356	6.98065	15.1531	15.8975	15.1531	22.1338	23.221	23.5317	10.8966	11.4319	11.5848	4.25649	4.46558	4.52532	6.98065	7.32356	7.42153	15.1531	15.8975	16.1102
Confectionary: Bag mintees	Allens Minties	Allens Minties	150g	1	0.15	1	0.66	0.34	0.12	0.15	0.46	3	3.09	3	3	3.09	3.15	1.04545	13.8	14.214	13.8	7.10909	7.32236	7.10909	2.50909	2.58436	2.50909	3.13636	3.23045	3.13636	9.61818	9.90673	9.61818	13.8	14.214	14.49	7.10909	7.32236	7.46455	2.50909	2.58436	2.63455	3.13636	3.23045	3.29318	9.61818	9.90673	10.0991
Chocolate: Cadbury block	Cadbury Dairy Milk Chocolate Block	Cadbury Dairy Milk Chocolate Block	220g	1	0.22	1	0.32	0.17	0.06	0.06	0.23	4.99	4.99	4.99	4.99	4.99	5.22	1.04545	7.5881	7.5881	7.5881	4.03118	4.03118	4.03118	1.42277	1.42277	1.42277	1.42277	1.42277	1.42277	5.45395	5.45395	5.45395	7.5881	7.5881	7.93785	4.03118	4.03118	4.21698	1.42277	1.42277	1.48835	1.42277	1.42277	1.48835	5.45395	5.45395	5.70533
Sugar sweetened beverages- can	Soft drink,cola flavour	Coca Cola	1.25L	1	1.25	1	14.12	7.47	4.03	2.29	11.49	2.79	2.79	2.79	2.79	2.79	2.92	1.04545	32.9484	32.9484	32.9484	17.4309	17.4309	17.4309	9.40382	9.40382	9.40382	5.34361	5.34361	5.34361	26.8114	26.8114	26.8114	32.9484	32.9484	34.4836	17.4309	17.4309	18.2431	9.40382	9.40382	9.84199	5.34361	5.34361	5.5926	26.8114	26.8114	28.0607
Meat pie*	Pie,savoury,meat,commercial,individual size, cooked	Independent bakery	250g	1	0.25	1	1.21	0.63	0.33	0.25	0.96	3.5	3.5	3.5	5	5	5	1.04545	17.71	17.71	17.71	9.22091	9.22091	9.22091	4.83	4.83	4.83	3.65909	3.65909	3.65909	14.0509	14.0509	14.0509	25.3	25.3	25.3	13.1727	13.1727	13.1727	6.9	6.9	6.9	5.22727	5.22727	5.22727	20.0727	20.0727	20.0727
Lasagne	Lasagne (lasagna),beef,italian restaurant- style, frozen	McCain Lasagne	400g	1	0.4	1	1.38	0.77	0.33	0.49	1.1	6	6.29	6	6	6.29	6.67	1.04545	21.6409	22.6869	21.6409	12.075	12.6586	12.075	5.175	5.42512	5.175	7.68409	8.05549	7.68409	17.25	18.0837	17.25	21.6409	22.6869	24.0575	12.075	12.6586	13.4234	5.175	5.42512	5.75287	7.68409	8.05549	8.54215	17.25	18.0837	19.1762
Hamburger*	Hamburger,beef pattie,with cheese,lettuce,onion & sauce,takeaway style.	McDonald's Big Mac	216g	1	0.216	1	1.31	0.61	0.33	0.32	0.94	5.5	5.5	5.5	5.35	5.35	5.35	1.04545	34.8727	34.8727	34.8727	16.2384	16.2384	16.2384	8.78472	8.78472	8.78472	8.51852	8.51852	8.51852	25.0231	25.0231	25.0231	33.9216	33.9216	33.9216	15.7956	15.7956	15.7956	8.54514	8.54514	8.54514	8.2862	8.2862	8.2862	24.3407	24.3407	24.3407
Sausages (Includes amount added for salami)	Sausage,beef, regular, cheapest	Supermarket brand	Per 1kg	1.1	1	1	1.56	0.49	0.66	0.82	1.15	4.5	5.49	7.99	4.5	5.49	7.49	1	7.02	8.5644	12.4644	2.205	2.6901	3.9151	2.97	3.6234	5.2734	3.69	4.5018	6.5518	5.175	6.3135	9.1885	7.02	8.5644	11.6844	2.205	2.6901	3.6701	2.97	3.6234	4.9434	3.69	4.5018	6.1418	5.175	6.3135	8.6135
Ham (and proxy for salami too)	Ham,leg,lean & fat	Don's Leg Ham	250g	1.1	0.25	1	1.06	0.4	0.33	0.49	0.74	3.59	3.49	3.69	6.3	6.3	6.63	1	15.2216	14.7976	15.6456	5.744	5.584	5.904	4.7388	4.6068	4.8708	7.0364	6.8404	7.2324	10.6264	10.3304	10.9224	26.712	26.712	28.1112	10.08	10.08	10.608	8.316	8.316	8.7516	12.348	12.348	12.9948	18.648	18.648	19.6248
Potato crisps and other snack foods (extruded snacks) eg Smiths crisps or twisties (1/2 mix) (Proxy potato chips)	Potato crisps or chips,plain salted	Smith's or Thins Original - cheapest	175g pack	1	0.175	1	0.67	0.37	0.07	0.04	0.44	3.19	3.19	3.19	3.19	3.19	3.23	1.04545	12.7683	12.7683	12.7683	7.05114	7.05114	7.05114	1.334	1.334	1.334	0.762286	0.762286	0.762286	8.38514	8.38514	8.38514	12.7683	12.7683	12.9284	7.05114	7.05114	7.13956	1.334	1.334	1.35073	0.762286	0.762286	0.771844	8.38514	8.38514	8.49029
Bucket cooked chips (Take-away)*	Potato,chips,regular,deep fried,blended oil,from take-away outlet,salted	Independent Fish & Chip shop	110g	1	0.11	1	1.18	0.57	0.25	0.49	0.81	2.5	2.5	2.5	3	3	3	1.04545	28.0372	28.0372	28.0372	13.5434	13.5434	13.5434	5.94008	5.94008	5.94008	11.6426	11.6426	11.6426	19.2459	19.2459	19.2459	33.6446	33.6446	33.6446	16.2521	16.2521	16.2521	7.1281	7.1281	7.1281	13.9711	13.9711	13.9711	23.095	23.095	23.095
Frozen icecream and deserts (Peters vanilla)	Ice cream,regular fat,vanilla flavour	Nestle Peters Original Ice Cream Vanilla	2L	1	2	1	1.95	0.81	0.33	0.73	1.14	5.59	5.69	5.59	5.59	5.69	5.92	1.04545	5.69799	5.79992	5.69799	2.36686	2.4092	2.36686	0.964275	0.981525	0.964275	2.13309	2.17125	2.13309	3.33113	3.39072	3.33113	5.69799	5.79992	6.03436	2.36686	2.4092	2.50658	0.964275	0.981525	1.0212	2.13309	2.17125	2.25902	3.33113	3.39072	3.52778
Sugars (proxy sugar- jams, spreads etc)	Sugar,white,granulated	CSR White Sugar	2kg	1.1	2	1	1.49	0.72	0.21	0.53	0.93	3.66	3.88	3.66	3.66	3.88	4.06	1	2.7267	2.8906	2.7267	1.3176	1.3968	1.3176	0.3843	0.4074	0.3843	0.9699	1.0282	0.9699	1.7019	1.8042	1.7019	2.7267	2.8906	3.0247	1.3176	1.3968	1.4616	0.3843	0.4074	0.4263	0.9699	1.0282	1.0759	1.7019	1.8042	1.8879
Salad dressing (oily) Common brand	Dressing,french, regular fat,commercial	Praise French Dressing	330ml	1.1	0.33	1	0.62	0.3	0.13	0.15	0.44	2.99	2.99	2.69	2.99	3.39	3.69	1	5.61758	5.61758	5.05394	2.71818	2.71818	2.44545	1.17788	1.17788	1.0597	1.35909	1.35909	1.22273	3.98667	3.98667	3.58667	5.61758	6.36909	6.93273	2.71818	3.08182	3.35455	1.17788	1.33545	1.45364	1.35909	1.54091	1.67727	3.98667	4.52	4.92
Tomato sauce (Heinz)	Sauce,tomato,commercial	Heinz Big Red Tomato Sauce	500ml	1.1	0.5	1	0.64	0.3	0.13	0.15	0.44	2	2.45	2.39	2	2.45	2.51	1	2.56	3.136	3.0592	1.2	1.47	1.434	0.52	0.637	0.6214	0.6	0.735	0.717	1.76	2.156	2.1032	2.56	3.136	3.2128	1.2	1.47	1.506	0.52	0.637	0.6526	0.6	0.735	0.753	1.76	2.156	2.2088
Soups (tin soup reconstituted)	Soup, chicken,canned, ready to serve	Campbells Country Ladle Roast Chicken & Winter Vegetable	505g	1.1	0.505	1	2.71	1.08	0.6	1.75	1.68	3.29	3.29	3.29	3.29	3.29	3.47	1	17.6552	17.6552	17.6552	7.03604	7.03604	7.03604	3.90891	3.90891	3.90891	11.401	11.401	11.401	10.945	10.945	10.945	17.6552	17.6552	18.6212	7.03604	7.03604	7.42099	3.90891	3.90891	4.12277	11.401	11.401	12.0248	10.945	10.945	11.5438
100% orange fruit juice drink	Juice,orange,no added vitamin c	Mildura Sunrise Orange Fruit Drink	2L	1.05	2	1	8.2	4.48	1.25	1.86	5.73	3.47	3.49	3.45	3.49	3.49	3.73	0.977273	13.9037	13.9838	13.8235	7.59615	7.63993	7.55236	2.11946	2.13168	2.10724	3.15376	3.17193	3.13558	9.71561	9.7716	9.65961	13.9838	13.9838	14.9454	7.63993	7.63993	8.16531	2.13168	2.13168	2.27827	3.17193	3.17193	3.39006	9.7716	9.7716	10.4436
Fish fillet crumbed (fried)	Fish,battered or crumbed,deep fried,blended frying fat,ready to eat	Birds Eye Oven Bake Original Crumbed Fish Fillet	425g	1.1	0.425	1	0.53	0.27	0.11	0.21	0.37	8.4	8.43	8.99	8.45	8.43	10.31	1	10.4753	10.5127	11.2111	5.33647	5.35553	5.71129	2.17412	2.18188	2.32682	4.15059	4.16541	4.44212	7.31294	7.33906	7.82659	10.5376	10.5127	12.8572	5.36824	5.35553	6.54988	2.18706	2.18188	2.66847	4.17529	4.16541	5.09435	7.35647	7.33906	8.97576
																TOTAL Cost			908.861	920.801	915.658	425.634	429.39	427.063	225.765	228.204	227.967	329.659	334.747	333.67	651.041	657.245	654.705	928.217	911.723	995.113	434.298	425.738	464.646	231.138	227.509	246.321	336.664	332.036	361.554	665.137	652.986	710.703
														Calculated totals per household, per store ($)		Total Cost mean				915.107			427.362			227.312			332.692			654.33			945.018			441.561			234.989			343.418			676.275		Total Cost mean
																Total Cost St. Dev.				5.98919			1.89563			1.34483			2.68126			3.11878			44.1606			20.4453			9.98002			15.8753			30.4278		Total Cost St. Dev.
	Basket component definitions															Core			400.365	377.426	383.073	194.729	183.326	186.546	83.1675	78.4536	79.117	146.328	137.998	139.767	277.497	261.385	265.308	396.714	372.32	421.264	193.035	181.132	204.639	82.3026	77.1358	87.5018	144.913	136.178	153.854	274.939	257.884	291.761	Core
	Fruit & Veg: includes all fruit and vegetables (including the 'orange' items in these food groups in the unhealthy basket)															Core mean				386.955			188.2			80.2461			141.364			268.064			396.766			192.935			82.3134			144.982			274.861		Core mean
	Core: includes all core items, with the addition of the 'orange' items, which were included in the Unhealthy Basket, but not the Healthy															Core St. Dev.				11.952			5.87881			2.55172			4.38819			8.40203			24.4722			11.7535			5.183			8.83812			16.9386		Core St. Dev.
	Discretionary: includes only items food in the discretionary choices section (i.e. no orange items)															Non-core			508.496	543.375	532.585	230.905	246.064	240.516	142.598	149.75	148.85	183.332	196.749	193.903	373.544	395.86	389.396	531.503	539.403	573.849	241.262	244.606	260.007	148.835	150.373	158.819	191.752	195.859	207.7	390.198	395.102	418.941	Non-core
	Alcohol: includes only alcoholic items															Non-core mean				528.152			239.162			147.066			191.328			386.267			548.252			248.625			152.676			198.437			401.414		Non-core mean
	Take-away: includes all take-away items, including pizza, meat pie, hamburger and hot potato chips															Non-core St. Dev.				17.8572			7.66962			3.89576			7.06946			11.4825			22.5168			9.9978			5.37568			8.2809			15.3761		Non-core St. Dev.
	Sugar-sweetened beverages: Coca-cola													Proportion of total mean cost		Core				0.422852			0.440377			0.353022			0.42491			0.409676			0.419851			0.43694			0.350286			0.422172			0.406434		Core
																Discretionary				0.577148			0.559623			0.646978			0.57509			0.590324			0.580149			0.56306			0.649714			0.577828			0.593566		Discretionary
		Indicates those items in the unhealthy basket core groups that weren't in the healthy basket
	*Indicates Take-away items

[truncated: 1 more sheets: 2.5]
